# Supplementary material for: 7-Benzenesulfonamido-3-methyl-8-oxo-5-thia-1-azabicyclo[4.2.0]octa-2-ene-2-carboxylic acid monohydrate
Source: Acta Crystallogr Sect E Struct Rep Online. 2009 Dec 9;66(Pt 1):o73–4. doi: 10.1107/S1600536809051769 (PMC2980078; doi:10.1107/S1600536809051769)
Supplement: Supplementary file 1 [file e-66-00o73-sup1.cif]

##############################################################################
###                                                                        ###
###        Electronic paper (Acta Crystallographica Section E)             ###
###                                                                        ###
##############################################################################
#                                                                            #
# This CIF contains the data in a paper accepted for publication in Acta     #
# Crystallographica Section E. It conforms to the requirements of Notes      #
# for Authors for Section E, and has been peer reviewed under the auspices   #
# of the IUCr Commission on Journals.                                        #
#                                                                            #
# Full details of the Crystallographic Information File format               #
# are given in the paper "The Crystallographic Information File (CIF):       #
# a New Standard Archive File for Crystallography" by S. R. Hall, F. H.      #
# Allen and I. D. Brown [Acta Cryst. (1991), A47, 655-685].                  #
#                                                                            #
# The current version of the core CIF dictionary is obtainable from          #
# ftp://ftp.iucr.org/pub/cif_core.dic. The current version number is 2.4.    #
#                                                                            #
# Software is freely available for graphical display of the structure(s) in  #
# this CIF.  For information consult the CIF home page http://www.iucr.org/  #
# cif/home.html                                                              #
#                                                                            #
# This file may be used for bona fide research purposes within the           #
# scientific community so long as proper attribution is given to the journal # 
# article from which it was obtained.                                        #
#                                                                            #
##############################################################################
                                             
data_global
_audit_creation_method     'PLATON <TABLE ACC> option'
_journal_date_recd_electronic     2009-11-11
_journal_date_accepted     2009-12-01
_journal_name_full     'Acta Crystallographica, Section E'
_journal_year     2010
_journal_volume     66
_journal_issue      1
_journal_page_first     o73
_journal_page_last     o74
_journal_paper_category     QO
_journal_coeditor_code     VM2014
_publ_contact_author_name
;
Mehmet Akkurt
;
_publ_contact_author_address
; Department of Physics
  Faculty of Arts and Sciences
  Erciyes University
  38039 Kayseri
  Turkey
;
_publ_contact_author_email     'akkurt@erciyes.edu.tr'
_publ_contact_author_fax     '+90-352-4374933'
_publ_contact_author_phone     '+90-352-4374901 extra 33106'
_publ_section_title
;\
7-Benzenesulfonamido-3-methyl-8-oxo-5-thia-1-azabicyclo[4.2.0]octa-2-ene-\
2-carboxylic acid monohydrate
;
loop_
    _publ_author_name
    _publ_author_footnote
    _publ_author_address
    'Shahzad Sharif' .
;
Materials Chemistry Laboratory
Department of Chemistry
Government College University
Lahore 54000
Pakistan
;
    'Mehmet Akkurt' .
; Department of Physics
  Faculty of Arts and Sciences
  Erciyes University
  38039 Kayseri
  Turkey
;
    'Islam Ullah Khan'
;
Additional correspondence author, e-mail: iukhan@gcu.edu.pk.
;
;
Materials Chemistry Laboratory
Department of Chemistry
Government College University
Lahore 54000
Pakistan
;
    'Manan Ayub Salariya' .
;
Pharmagen Ltd
Lahore 54000
Pakistan
;
    'Sarfraz Ahmad' .
;
Pharmagen Ltd.
Lahore 54000
Pakistan
;
data_I
_chemical_name_systematic
;
7-Benzenesulfonamido-3-methyl-8-oxo-5-thia-1-azabicyclo[4.2.0]octa-2-ene-
2-carboxylic acid monohydrate
;
_chemical_name_common     ?
_chemical_formula_moiety     'C14 H14 N2 O5 S2 , H2 O'
_chemical_formula_sum     'C14 H16 N2 O6 S2'
_chemical_formula_structural     ?
_chemical_formula_iupac     'C14 H14 N2 O5 S2 , H2 O'
_chemical_formula_weight     372.43
_chemical_melting_point     ?
_symmetry_cell_setting     orthorhombic
_symmetry_space_group_name_H-M     'P 21 21 21'
_symmetry_space_group_name_Hall     'P 2ac 2ab'
loop_
    _symmetry_equiv_pos_site_id
    _symmetry_equiv_pos_as_xyz
    1 x,y,z
    2 1/2-x,-y,1/2+z
    3 1/2+x,1/2-y,-z
    4 -x,1/2+y,1/2-z
_cell_length_a     5.9535(7)
_cell_length_b     15.8248(19)
_cell_length_c     18.411(2)
_cell_angle_alpha     90
_cell_angle_beta     90
_cell_angle_gamma     90
_cell_volume     1734.6(3)
_cell_formula_units_Z     4
_cell_measurement_reflns_used     1402
_cell_measurement_theta_min     2.80
_cell_measurement_theta_max     17.29
_cell_measurement_temperature     296(2)
_cell_special_details
;
;
_exptl_crystal_description     prismatic
_exptl_crystal_colour     'light yellow'
_exptl_crystal_size_max     0.200
_exptl_crystal_size_mid     0.200
_exptl_crystal_size_min     0.200
_exptl_crystal_size_rad     ?
_exptl_crystal_density_diffrn     1.426
_exptl_crystal_density_meas     ?
_exptl_crystal_density_method     'not measured'
_exptl_crystal_F_000     776
_exptl_absorpt_coefficient_mu     0.339
_exptl_absorpt_correction_type     none
_exptl_absorpt_process_details     ?
_exptl_absorpt_correction_T_min     ?
_exptl_absorpt_correction_T_max     ?
_exptl_special_details
;
;
_diffrn_ambient_temperature     296(2)
_diffrn_radiation_type     'MoK\a'
_diffrn_radiation_wavelength     0.71073
_diffrn_radiation_source     'sealed tube'
_diffrn_radiation_monochromator     'graphite'
_diffrn_measurement_device_type     'Bruker Kappa APEXII CCD area-detector'
_diffrn_measurement_method     '\f and \w scans'
_diffrn_detector_area_resol_mean     ?
_diffrn_reflns_number     10847
_diffrn_reflns_av_R_equivalents     0.0644
_diffrn_reflns_av_sigmaI/netI     0.1099
_diffrn_reflns_theta_min     2.56
_diffrn_reflns_theta_max     26.75
_diffrn_reflns_theta_full     26.75
_diffrn_measured_fraction_theta_max     0.996
_diffrn_measured_fraction_theta_full     0.996
_diffrn_reflns_limit_h_min     -4
_diffrn_reflns_limit_h_max     7
_diffrn_reflns_limit_k_min     -12
_diffrn_reflns_limit_k_max     20
_diffrn_reflns_limit_l_min     -15
_diffrn_reflns_limit_l_max     23
_diffrn_reflns_reduction_process
;
;
_diffrn_standards_number     ?
_diffrn_standards_interval_count     ?
_diffrn_standards_decay_%     ?
_refine_special_details
;
Refinement on <i>F</i>^2^ for ALL reflections except those flagged by the user
for potential systematic errors. Weighted <i>R</i>-factors <i>wR</i> and all
goodnesses of fit <i>S</i> are based on <i>F</i>^2^, conventional
<i>R</i>-factors <i>R</i> are based on <i>F</i>, with <i>F</i> set to zero for
negative <i>F</i>^2^. The observed criterion of <i>F</i>^2^ > \s(<i>F</i>^2^)
is used only for calculating -<i>R</i>-factor-obs <i>etc</i>. and is not
relevant to the choice of reflections for refinement. <i>R</i>-factors based
on <i>F</i>^2^ are statistically about twice as large as those based on
<i>F</i>, and <i>R</i>-factors based on ALL data will be even larger.
;
_reflns_number_total     3572
_reflns_number_gt     1890
_reflns_threshold_expression     I>2\s(I)
_refine_ls_structure_factor_coef     Fsqd
_refine_ls_matrix_type     full
_refine_ls_R_factor_all     0.1321
_refine_ls_R_factor_gt     0.0545
_refine_ls_wR_factor_gt     0.0890
_refine_ls_wR_factor_ref     0.1092
_refine_ls_goodness_of_fit_ref     0.972
_refine_ls_restrained_S_all     0.972
_refine_ls_number_reflns     3572
_refine_ls_number_parameters     226
_refine_ls_number_restraints     3
_refine_ls_number_constraints     ?
_refine_ls_hydrogen_treatment     mixed
_refine_ls_weighting_scheme     calc
_refine_ls_weighting_details
         'calc w=1/[\s^2^(Fo^2^)+(0.0407P)^2^]         where P=(Fo^2^+2Fc^2^)/3'
_atom_sites_solution_hydrogens     geom
_atom_sites_solution_primary     direct
_atom_sites_solution_secondary     difmap
_refine_ls_shift/su_max     0.000
_refine_ls_shift/su_mean     0.000
_refine_diff_density_max     0.196
_refine_diff_density_min     -0.251
_refine_ls_extinction_method     'SHELXL97 (Sheldrick, 2008)'
_refine_ls_extinction_coef     0.0083(10)
_refine_ls_extinction_expression
                                  'Fc^*^=kFc[1+0.001xFc^2^\l^3^/sin(2\q)]^-1/4^'
_refine_ls_abs_structure_details     'Flack (1983), 1425 Friedel pairs'
_refine_ls_abs_structure_Flack     -0.07(11)
loop_
    _atom_type_symbol
    _atom_type_description
    _atom_type_scat_dispersion_real
    _atom_type_scat_dispersion_imag
    _atom_type_scat_source
    S S 0.1246 0.1234 'International Tables Vol C Tables 4.2.6.8 and 6.1.1.4'
    O O 0.0106 0.0060 'International Tables Vol C Tables 4.2.6.8 and 6.1.1.4'
    N N 0.0061 0.0033 'International Tables Vol C Tables 4.2.6.8 and 6.1.1.4'
    H H 0.0000 0.0000 'International Tables Vol C Tables 4.2.6.8 and 6.1.1.4'
    C C 0.0033 0.0016 'International Tables Vol C Tables 4.2.6.8 and 6.1.1.4'
_computing_data_collection     'APEX2 (Bruker, 2007)'
_computing_cell_refinement     'SAINT (Bruker, 2007)'
_computing_data_reduction     'SAINT (Bruker, 2007)'
_computing_structure_solution     'SIR-97 (Altomare <i>et al.</i>,  1999)'
_computing_structure_refinement     'SHELXL97 (Sheldrick, 2008)'
_computing_molecular_graphics     'ORTEP-3 for Windows (Farrugia, 1997)'
_computing_publication_material
                                'Wingx (Farrugia, 1999) and PLATON (Spek, 2009)'
loop_
    _atom_site_type_symbol
    _atom_site_label
    _atom_site_fract_x
    _atom_site_fract_y
    _atom_site_fract_z
    _atom_site_U_iso_or_equiv
    _atom_site_thermal_displace_type
    _atom_site_calc_flag
    _atom_site_refinement_flags
    _atom_site_occupancy
    S S1 0.8308(2) 0.30975(7) 0.07531(7) 0.0628(5) Uani . . 1.000
    S S2 1.06325(17) 0.48679(7) -0.11299(6) 0.0452(4) Uani . . 1.000
    O O1 0.1740(7) 0.4774(2) 0.21094(17) 0.0880(16) Uani . . 1.000
    O O2 0.1461(5) 0.51706(18) 0.09585(15) 0.0573(11) Uani . . 1.000
    O O3 0.6341(5) 0.56743(17) 0.05463(18) 0.0719(13) Uani . . 1.000
    O O4 1.3013(4) 0.48188(19) -0.11039(15) 0.0595(11) Uani . . 1.000
    O O5 0.9420(5) 0.44363(17) -0.16919(15) 0.0554(10) Uani . . 1.000
    N N1 0.5130(5) 0.42642(19) 0.06042(18) 0.0410(11) Uani . . 1.000
    N N2 0.9775(5) 0.44881(19) -0.03638(18) 0.0447(12) Uani . . 1.000
    C C1 0.6086(8) 0.2712(3) 0.1326(3) 0.072(2) Uani . . 1.000
    C C2 0.4335(7) 0.3333(3) 0.1575(2) 0.0500(17) Uani . . 1.000
    C C3 0.2901(9) 0.2995(3) 0.2184(2) 0.077(2) Uani . . 1.000
    C C4 0.3988(6) 0.4074(3) 0.1247(2) 0.0427(16) Uani . . 1.000
    C C5 0.2262(7) 0.4725(3) 0.1418(3) 0.0507(17) Uani . . 1.000
    C C6 0.6407(7) 0.3665(2) 0.0176(2) 0.0500(17) Uani . . 1.000
    C C7 0.6267(6) 0.4950(3) 0.0341(2) 0.0480(16) Uani . . 1.000
    C C8 0.7372(7) 0.4416(3) -0.0250(2) 0.0470(17) Uani . . 1.000
    C C9 0.9814(6) 0.5938(2) -0.1135(2) 0.0430(14) Uani . . 1.000
    C C10 1.1108(7) 0.6515(3) -0.0765(2) 0.0587(17) Uani . . 1.000
    C C11 1.0450(10) 0.7349(3) -0.0734(3) 0.074(2) Uani . . 1.000
    C C12 0.8513(10) 0.7598(3) -0.1058(3) 0.069(2) Uani . . 1.000
    C C13 0.7206(8) 0.7021(3) -0.1421(3) 0.0683(19) Uani . . 1.000
    C C14 0.7853(7) 0.6178(3) -0.1457(3) 0.0577(19) Uani . . 1.000
    O OW1 0.8355(9) 0.5874(3) 0.2110(3) 0.128(2) Uani . . 1.000
    H H1 0.07960 0.51450 0.21690 0.1320 Uiso calc R 1.000
    H H1A 0.53260 0.22610 0.10690 0.0860 Uiso calc R 1.000
    H H1B 0.67690 0.24650 0.17550 0.0860 Uiso calc R 1.000
    H H2 1.07130 0.43340 -0.00340 0.0530 Uiso calc R 1.000
    H H3A 0.17150 0.33880 0.22870 0.1160 Uiso calc R 1.000
    H H3B 0.38080 0.29200 0.26100 0.1160 Uiso calc R 1.000
    H H3C 0.22680 0.24620 0.20430 0.1160 Uiso calc R 1.000
    H H6 0.54600 0.32940 -0.01210 0.0600 Uiso calc R 1.000
    H H8 0.65710 0.44840 -0.07110 0.0560 Uiso calc R 1.000
    H H10 1.24240 0.63430 -0.05370 0.0710 Uiso calc R 1.000
    H H11 1.13350 0.77410 -0.04910 0.0890 Uiso calc R 1.000
    H H12 0.80690 0.81610 -0.10330 0.0830 Uiso calc R 1.000
    H H13 0.58820 0.71950 -0.16430 0.0820 Uiso calc R 1.000
    H H14 0.69620 0.57840 -0.16970 0.0690 Uiso calc R 1.000
    H HW1 0.706(6) 0.587(5) 0.228(3) 0.1920 Uiso . . 1.000
    H HW2 0.819(12) 0.614(4) 0.172(2) 0.1920 Uiso . . 1.000
loop_
    _atom_site_aniso_label
    _atom_site_aniso_U_11
    _atom_site_aniso_U_22
    _atom_site_aniso_U_33
    _atom_site_aniso_U_12
    _atom_site_aniso_U_13
    _atom_site_aniso_U_23
    S1 0.0590(8) 0.0401(6) 0.0892(10) 0.0106(6) 0.0078(8) 0.0044(6)
    S2 0.0366(6) 0.0512(7) 0.0479(7) 0.0031(5) 0.0001(6) 0.0012(6)
    O1 0.104(3) 0.110(3) 0.050(2) 0.032(3) 0.014(2) -0.012(2)
    O2 0.0538(19) 0.0611(19) 0.057(2) 0.0140(18) 0.0046(17) -0.0017(17)
    O3 0.062(2) 0.0368(17) 0.117(3) 0.0035(17) 0.029(2) -0.0053(18)
    O4 0.0328(16) 0.080(2) 0.0656(19) 0.0071(16) 0.0052(15) 0.0055(18)
    O5 0.0591(18) 0.0585(17) 0.0485(19) -0.0021(16) -0.0076(17) -0.0051(15)
    N1 0.0398(19) 0.0353(18) 0.048(2) 0.0017(17) 0.0067(18) -0.0016(17)
    N2 0.029(2) 0.054(2) 0.051(2) 0.0090(16) 0.0011(16) 0.0119(18)
    C1 0.077(4) 0.048(3) 0.091(4) -0.003(3) -0.002(3) 0.012(3)
    C2 0.043(3) 0.057(3) 0.050(3) -0.010(3) 0.000(2) 0.007(2)
    C3 0.080(4) 0.086(4) 0.066(3) -0.013(3) -0.005(3) 0.017(3)
    C4 0.038(2) 0.050(3) 0.040(3) -0.005(2) -0.001(2) -0.002(2)
    C5 0.040(3) 0.063(3) 0.049(3) -0.005(2) 0.004(2) -0.012(3)
    C6 0.048(3) 0.046(3) 0.056(3) -0.010(2) 0.000(2) -0.011(2)
    C7 0.041(3) 0.039(2) 0.064(3) 0.005(2) 0.003(2) 0.010(2)
    C8 0.037(3) 0.054(3) 0.050(3) 0.006(2) -0.003(2) 0.004(2)
    C9 0.037(2) 0.044(2) 0.048(3) -0.005(2) 0.004(2) 0.007(2)
    C10 0.052(3) 0.058(3) 0.066(3) -0.005(3) -0.012(3) 0.001(3)
    C11 0.094(4) 0.046(3) 0.083(4) -0.015(3) -0.020(4) -0.004(3)
    C12 0.082(4) 0.044(3) 0.081(4) 0.001(3) 0.009(4) 0.000(3)
    C13 0.053(3) 0.062(3) 0.090(4) 0.012(3) -0.012(3) 0.013(3)
    C14 0.047(3) 0.048(3) 0.078(4) -0.004(2) -0.004(3) 0.002(2)
    OW1 0.152(4) 0.104(3) 0.129(4) 0.035(3) 0.085(4) 0.000(3)
_geom_special_details
;
Bond distances, angles <i>etc</i>. have been calculated using the rounded
fractional coordinates. All su's are estimated from the variances of the
(full) variance-covariance matrix. The cell e.s.d.'s are taken into account in
the estimation of distances, angles and torsion angles
;
loop_
    _geom_bond_atom_site_label_1
    _geom_bond_atom_site_label_2
    _geom_bond_site_symmetry_1
    _geom_bond_site_symmetry_2
    _geom_bond_distance
    _geom_bond_publ_flag
    S1 C1 . . 1.799(5) no
    S1 C6 . . 1.793(4) no
    S2 O4 . . 1.420(3) no
    S2 O5 . . 1.435(3) no
    S2 N2 . . 1.616(3) no
    S2 C9 . . 1.762(3) no
    O1 C5 . . 1.313(6) no
    O2 C5 . . 1.200(6) no
    O3 C7 . . 1.208(5) no
    O1 H1 . . 0.8200 no
    OW1 HW2 . . 0.84(5) no
    OW1 HW1 . . 0.83(4) no
    N1 C4 . . 1.398(5) no
    N1 C7 . . 1.368(5) no
    N1 C6 . . 1.449(5) no
    N2 C8 . . 1.450(5) no
    N2 H2 . . 0.8600 no
    C1 C2 . . 1.504(7) no
    C2 C4 . . 1.335(6) no
    C2 C3 . . 1.507(6) no
    C4 C5 . . 1.489(6) no
    C6 C8 . . 1.535(6) no
    C7 C8 . . 1.527(6) no
    C9 C14 . . 1.363(6) no
    C9 C10 . . 1.375(6) no
    C10 C11 . . 1.378(7) no
    C11 C12 . . 1.357(8) no
    C12 C13 . . 1.373(7) no
    C13 C14 . . 1.390(7) no
    C1 H1B . . 0.9700 no
    C1 H1A . . 0.9700 no
    C3 H3C . . 0.9600 no
    C3 H3A . . 0.9600 no
    C3 H3B . . 0.9600 no
    C6 H6 . . 0.9800 no
    C8 H8 . . 0.9800 no
    C10 H10 . . 0.9300 no
    C11 H11 . . 0.9300 no
    C12 H12 . . 0.9300 no
    C13 H13 . . 0.9300 no
    C14 H14 . . 0.9300 no
loop_
    _geom_contact_atom_site_label_1
    _geom_contact_atom_site_label_2
    _geom_contact_distance
    _geom_contact_site_symmetry_1
    _geom_contact_site_symmetry_2
    _geom_contact_publ_flag
    S1 N2 3.136(3) . . no
    S1 C5 3.698(5) . 1_655 no
    S1 H2 2.8200 . . no
    S1 H6 2.8000 . 3_555 no
    O1 OW1 2.663(6) . 1_455 no
    O1 C3 2.902(6) . . no
    OW1 O2 3.025(6) . 1_655 no
    OW1 O3 3.135(6) . . no
    OW1 C5 3.216(7) . 1_655 no
    OW1 O5 2.799(6) . 2_665 no
    OW1 O1 2.663(6) . 1_655 no
    O2 N1 2.693(4) . . no
    O2 C7 3.313(5) . 1_455 no
    O2 C7 3.099(5) . . no
    O2 OW1 3.025(6) . 1_455 no
    O2 O3 3.107(4) . . no
    O2 N2 2.846(4) . 1_455 no
    O3 O2 3.107(4) . . no
    O3 OW1 3.135(6) . . no
    O3 C5 3.276(6) . . no
    O3 C12 3.346(6) . 3_465 no
    O3 N2 3.242(4) . . no
    O3 C11 3.192(6) . 3_465 no
    O4 C7 3.297(5) . 1_655 no
    O4 C8 3.100(5) . 1_655 no
    O5 OW1 2.799(6) . 2_664 no
    O1 H3A 2.2200 . . no
    OW1 H1 1.8600 . 1_655 no
    O2 HW2 2.85(6) . 1_455 no
    O2 H2 2.3000 . 1_455 no
    O2 H12 2.8100 . 3_465 no
    O3 HW2 2.54(5) . . no
    O3 H12 2.8300 . 3_465 no
    O3 H11 2.5100 . 3_465 no
    O4 H10 2.6500 . . no
    O4 H8 2.3000 . 1_655 no
    O5 HW1 2.14(5) . 2_664 no
    O5 H14 2.5900 . . no
    O5 H8 2.4800 . . no
    N1 O2 2.693(4) . . no
    N2 O2 2.846(4) . 1_655 no
    N2 S1 3.136(3) . . no
    N2 O3 3.242(4) . . no
    N1 H2 2.8800 . 1_455 no
    C3 O1 2.902(6) . . no
    C5 O3 3.276(6) . . no
    C5 S1 3.698(5) . 1_455 no
    C5 OW1 3.216(7) . 1_455 no
    C7 O4 3.297(5) . 1_455 no
    C7 O2 3.313(5) . 1_655 no
    C7 O2 3.099(5) . . no
    C8 C14 3.577(7) . . no
    C8 O4 3.100(5) . 1_455 no
    C11 O3 3.192(6) . 3_565 no
    C12 O3 3.346(6) . 3_565 no
    C14 C8 3.577(7) . . no
    C4 H2 3.0900 . 1_455 no
    C5 H3A 2.6700 . . no
    C5 H2 2.8900 . 1_455 no
    C9 H3B 3.0500 . 2_664 no
    C12 H3B 3.0400 . 2_664 no
    C13 H3B 2.9700 . 2_664 no
    C14 H3B 2.9900 . 2_664 no
    H1 HW2 2.3600 . 1_455 no
    H1 OW1 1.8600 . 1_455 no
    H1 HW1 2.5100 . 1_455 no
    HW1 O5 2.14(5) . 2_665 no
    HW1 H1 2.5100 . 1_655 no
    H1A H3C 2.5800 . . no
    H1B H3B 2.4700 . . no
    H2 O2 2.3000 . 1_655 no
    H2 N1 2.8800 . 1_655 no
    H2 S1 2.8200 . . no
    H2 C5 2.8900 . 1_655 no
    H2 C4 3.0900 . 1_655 no
    HW2 O3 2.54(5) . . no
    HW2 O2 2.85(6) . 1_655 no
    HW2 H1 2.3600 . 1_655 no
    H3A O1 2.2200 . . no
    H3A C5 2.6700 . . no
    H3B C12 3.0400 . 2_665 no
    H3B C14 2.9900 . 2_665 no
    H3B C9 3.0500 . 2_665 no
    H3B C13 2.9700 . 2_665 no
    H3B H1B 2.4700 . . no
    H3C H1A 2.5800 . . no
    H6 S1 2.8000 . 3_455 no
    H8 O5 2.4800 . . no
    H8 O4 2.3000 . 1_455 no
    H10 O4 2.6500 . . no
    H11 O3 2.5100 . 3_565 no
    H12 O3 2.8300 . 3_565 no
    H12 O2 2.8100 . 3_565 no
    H14 O5 2.5900 . . no
loop_
    _geom_angle_atom_site_label_1
    _geom_angle_atom_site_label_2
    _geom_angle_atom_site_label_3
    _geom_angle_site_symmetry_1
    _geom_angle_site_symmetry_2
    _geom_angle_site_symmetry_3
    _geom_angle
    _geom_angle_publ_flag
    C1 S1 C6 . . . 93.1(2) no
    O4 S2 O5 . . . 120.03(18) no
    O4 S2 N2 . . . 105.40(17) no
    O4 S2 C9 . . . 109.19(18) no
    O5 S2 N2 . . . 107.07(17) no
    O5 S2 C9 . . . 108.33(17) no
    N2 S2 C9 . . . 105.95(17) no
    C5 O1 H1 . . . 110.00 no
    HW1 OW1 HW2 . . . 103(6) no
    C6 N1 C7 . . . 93.8(3) no
    C4 N1 C6 . . . 125.1(3) no
    C4 N1 C7 . . . 135.4(3) no
    S2 N2 C8 . . . 117.8(3) no
    C8 N2 H2 . . . 121.00 no
    S2 N2 H2 . . . 121.00 no
    S1 C1 C2 . . . 117.8(3) no
    C1 C2 C4 . . . 122.9(4) no
    C3 C2 C4 . . . 124.1(4) no
    C1 C2 C3 . . . 112.8(4) no
    N1 C4 C2 . . . 119.8(4) no
    N1 C4 C5 . . . 111.5(4) no
    C2 C4 C5 . . . 128.2(4) no
    O1 C5 C4 . . . 114.2(4) no
    O2 C5 C4 . . . 122.1(5) no
    O1 C5 O2 . . . 123.7(4) no
    S1 C6 N1 . . . 109.7(3) no
    S1 C6 C8 . . . 117.0(3) no
    N1 C6 C8 . . . 88.2(3) no
    N1 C7 C8 . . . 91.5(3) no
    O3 C7 N1 . . . 131.3(4) no
    O3 C7 C8 . . . 137.1(4) no
    N2 C8 C7 . . . 119.0(3) no
    C6 C8 C7 . . . 84.4(3) no
    N2 C8 C6 . . . 120.3(4) no
    S2 C9 C10 . . . 118.7(3) no
    S2 C9 C14 . . . 120.5(3) no
    C10 C9 C14 . . . 120.7(4) no
    C9 C10 C11 . . . 119.8(4) no
    C10 C11 C12 . . . 120.1(5) no
    C11 C12 C13 . . . 120.2(5) no
    C12 C13 C14 . . . 120.3(5) no
    C9 C14 C13 . . . 118.9(4) no
    S1 C1 H1A . . . 108.00 no
    S1 C1 H1B . . . 108.00 no
    C2 C1 H1B . . . 108.00 no
    H1A C1 H1B . . . 107.00 no
    C2 C1 H1A . . . 108.00 no
    C2 C3 H3B . . . 109.00 no
    C2 C3 H3C . . . 109.00 no
    H3A C3 H3B . . . 109.00 no
    H3A C3 H3C . . . 110.00 no
    H3B C3 H3C . . . 109.00 no
    C2 C3 H3A . . . 109.00 no
    S1 C6 H6 . . . 113.00 no
    C8 C6 H6 . . . 113.00 no
    N1 C6 H6 . . . 113.00 no
    C6 C8 H8 . . . 110.00 no
    C7 C8 H8 . . . 110.00 no
    N2 C8 H8 . . . 110.00 no
    C11 C10 H10 . . . 120.00 no
    C9 C10 H10 . . . 120.00 no
    C10 C11 H11 . . . 120.00 no
    C12 C11 H11 . . . 120.00 no
    C13 C12 H12 . . . 120.00 no
    C11 C12 H12 . . . 120.00 no
    C12 C13 H13 . . . 120.00 no
    C14 C13 H13 . . . 120.00 no
    C9 C14 H14 . . . 121.00 no
    C13 C14 H14 . . . 121.00 no
loop_
    _geom_torsion_atom_site_label_1
    _geom_torsion_atom_site_label_2
    _geom_torsion_atom_site_label_3
    _geom_torsion_atom_site_label_4
    _geom_torsion_site_symmetry_1
    _geom_torsion_site_symmetry_2
    _geom_torsion_site_symmetry_3
    _geom_torsion_site_symmetry_4
    _geom_torsion
    _geom_torsion_publ_flag
    C6 S1 C1 C2 . . . . -46.4(4) no
    C1 S1 C6 N1 . . . . 57.8(3) no
    C1 S1 C6 C8 . . . . 156.1(3) no
    O4 S2 N2 C8 . . . . -176.8(3) no
    O5 S2 N2 C8 . . . . -47.9(3) no
    C9 S2 N2 C8 . . . . 67.6(3) no
    O4 S2 C9 C10 . . . . -32.7(4) no
    O4 S2 C9 C14 . . . . 151.9(4) no
    O5 S2 C9 C10 . . . . -165.0(3) no
    O5 S2 C9 C14 . . . . 19.5(4) no
    N2 S2 C9 C10 . . . . 80.4(3) no
    N2 S2 C9 C14 . . . . -95.1(4) no
    C6 N1 C4 C2 . . . . 11.5(6) no
    C6 N1 C4 C5 . . . . -161.0(4) no
    C7 N1 C4 C2 . . . . -134.5(5) no
    C7 N1 C4 C5 . . . . 53.1(6) no
    C4 N1 C6 S1 . . . . -49.9(4) no
    C4 N1 C6 C8 . . . . -168.0(3) no
    C7 N1 C6 S1 . . . . 106.9(3) no
    C7 N1 C6 C8 . . . . -11.2(3) no
    C4 N1 C7 O3 . . . . -13.7(7) no
    C4 N1 C7 C8 . . . . 164.0(4) no
    C6 N1 C7 O3 . . . . -166.4(4) no
    C6 N1 C7 C8 . . . . 11.3(3) no
    S2 N2 C8 C6 . . . . 143.8(3) no
    S2 N2 C8 C7 . . . . -114.9(3) no
    S1 C1 C2 C3 . . . . -166.4(3) no
    S1 C1 C2 C4 . . . . 18.8(6) no
    C1 C2 C4 N1 . . . . 6.2(6) no
    C1 C2 C4 C5 . . . . 177.2(4) no
    C3 C2 C4 N1 . . . . -168.1(4) no
    C3 C2 C4 C5 . . . . 3.0(7) no
    N1 C4 C5 O1 . . . . -155.7(4) no
    N1 C4 C5 O2 . . . . 23.2(6) no
    C2 C4 C5 O1 . . . . 32.6(6) no
    C2 C4 C5 O2 . . . . -148.5(5) no
    S1 C6 C8 N2 . . . . 19.3(5) no
    S1 C6 C8 C7 . . . . -101.1(3) no
    N1 C6 C8 N2 . . . . 130.5(4) no
    N1 C6 C8 C7 . . . . 10.1(3) no
    O3 C7 C8 N2 . . . . 45.1(7) no
    O3 C7 C8 C6 . . . . 166.7(5) no
    N1 C7 C8 N2 . . . . -132.3(4) no
    N1 C7 C8 C6 . . . . -10.7(3) no
    S2 C9 C10 C11 . . . . -177.2(4) no
    C14 C9 C10 C11 . . . . -1.7(6) no
    S2 C9 C14 C13 . . . . 177.0(4) no
    C10 C9 C14 C13 . . . . 1.6(7) no
    C9 C10 C11 C12 . . . . 1.0(7) no
    C10 C11 C12 C13 . . . . -0.3(8) no
    C11 C12 C13 C14 . . . . 0.2(8) no
    C12 C13 C14 C9 . . . . -0.8(8) no
loop_
    _geom_hbond_atom_site_label_D
    _geom_hbond_atom_site_label_H
    _geom_hbond_atom_site_label_A
    _geom_hbond_site_symmetry_A
    _geom_hbond_distance_DH
    _geom_hbond_distance_HA
    _geom_hbond_distance_DA
    _geom_hbond_angle_DHA
    _geom_hbond_publ_flag
    O1 H1 OW1 1_455 0.8200 1.8600 2.663(6) 166.00 yes
    OW1 HW1 O5 2_665 0.83(4) 2.14(5) 2.799(6) 136(5) yes
    N2 H2 S1 . 0.8600 2.8200 3.136(3) 103.00 yes
    N2 H2 O2 1_655 0.8600 2.3000 2.846(4) 122.00 yes
    OW1 HW2 O3 . 0.84(5) 2.54(5) 3.135(6) 129(5) yes
    C3 H3A O1 . 0.9600 2.2200 2.902(6) 127.00 yes
    C6 H6 S1 3_455 0.9800 2.8000 3.756(4) 165.00 yes
    C8 H8 O4 1_455 0.9800 2.3000 3.100(5) 138.00 yes
    C8 H8 O5 . 0.9800 2.4800 2.922(5) 107.00 yes
    C11 H11 O3 3_565 0.9300 2.5100 3.192(6) 130.00 yes
    C14 H14 O5 . 0.9300 2.5900 2.942(5) 103.00 yes
    C3 H3B Cg3 2_665 0.96 2.72 3.640(5) 161 yes
