# Supplementary material for: 7-Benzenesulfonamido-3-methyl-8-oxo-5-thia-1-azabicyclo[4.2.0]octa-2-ene-2-carboxylic acid monohydrate
Source: Acta Crystallogr Sect E Struct Rep Online. 2009 Dec 9;66(Pt 1):o73–4. doi: 10.1107/S1600536809051769 (PMC2980078; doi:10.1107/S1600536809051769)
Supplement: Supplementary file 2 [file e-66-00o73-Isup2.hkl]

#
# h,k,l, Fc-squared, Fo-squared, sigma(Fo-squared) and status flag
#
data_I
_shelx_title ' ADCABEN in P2(1)2(1)2(1)'
_shelx_refln_list_code          4
_shelx_F_calc_maximum      155.93
_exptl_crystal_F_000       776.00
_reflns_d_resolution_high  0.7896
 
loop_
 _symmetry_equiv_pos_as_xyz
 'x, y, z'
 '-x+1/2, -y, z+1/2'
 '-x, y+1/2, -z+1/2'
 'x+1/2, -y+1/2, -z'
 
_cell_length_a     5.9535
_cell_length_b    15.8248
_cell_length_c    18.4112
_cell_angle_alpha  90.000
_cell_angle_beta   90.000
_cell_angle_gamma  90.000
 
_shelx_F_squared_multiplier     1.000
 
loop_
 _refln_index_h
 _refln_index_k
 _refln_index_l
 _refln_F_squared_calc
 _refln_F_squared_meas
 _refln_F_squared_sigma
 _refln_observed_status
   2   0   0      393.16      395.93     20.32 o
   4   0   0      154.40      109.87     32.12 o
   6   0   0        1.54      -16.47     37.50 o
   1   1   0        6.42        6.58      2.46 o
   2   1   0     1429.56     1540.24     26.13 o
   3   1   0      104.64      111.98      9.48 o
   4   1   0       27.46       17.84     10.84 o
   5   1   0      127.50      102.36     21.99 o
   6   1   0        9.57       44.52     29.29 o
   7   1   0        1.20       17.99     32.39 o
   0   2   0    19218.65    11556.73    352.90 o
   1   2   0     1968.68     2091.82     28.56 o
   2   2   0     1028.27      992.53     21.48 o
   3   2   0       35.14       23.52      7.71 o
   4   2   0      116.58      137.49     14.22 o
   5   2   0        7.47       11.92     18.61 o
   6   2   0       79.81       75.51     31.56 o
   7   2   0        0.21      -45.57     44.22 o
   1   3   0    10347.01    10613.02    115.22 o
   2   3   0       13.98       12.73      4.44 o
   3   3   0      102.33      126.42     10.27 o
   4   3   0      259.07      285.63     15.83 o
   5   3   0       12.01        0.22     17.70 o
   6   3   0      173.80      238.98     38.92 o
   7   3   0       99.67      115.64     39.33 o
   0   4   0    14556.44    15548.17    285.61 o
   1   4   0      697.65      648.45     13.50 o
   2   4   0       50.44       51.94      6.93 o
   3   4   0     1284.87     1243.86     29.01 o
   4   4   0        5.72        8.98      9.51 o
   5   4   0      430.63      386.86     29.93 o
   6   4   0       24.32       29.94     29.84 o
   7   4   0       30.42       90.10     55.25 o
   1   5   0     4454.02     4669.07     60.78 o
   2   5   0      112.05      116.32      8.55 o
   3   5   0      245.92      260.93     16.95 o
   4   5   0        5.88        3.54     10.18 o
   5   5   0      662.02      681.39     37.12 o
   6   5   0        0.05      -21.84     26.47 o
   7   5   0       38.55       36.04     42.55 o
   0   6   0      245.81      205.27     18.27 o
   1   6   0     5218.43     5584.81     77.85 o
   2   6   0      860.73      862.92     19.95 o
   3   6   0      245.41      238.66     12.68 o
   4   6   0      331.58      354.47     20.05 o
   5   6   0       13.99       20.12     17.92 o
   6   6   0       24.26       44.74     53.18 o
   7   6   0        3.85      -18.76     32.64 o
   1   7   0     6601.99     7242.65     99.32 o
   2   7   0     2189.04     2101.38     41.80 o
   3   7   0      432.53      410.51     18.48 o
   4   7   0      602.26      615.92     27.18 o
   5   7   0      262.54      270.65     26.87 o
   6   7   0        2.94      -16.96     35.03 o
   7   7   0       53.35       62.37     36.69 o
   0   8   0      289.11      264.89     24.90 o
   1   8   0     1403.84     1382.85     29.87 o
   2   8   0       29.15       33.68     11.42 o
   3   8   0      690.75      687.17     28.06 o
   4   8   0      195.69      213.45     20.10 o
   5   8   0        1.39       38.15     19.47 o
   6   8   0      104.63      102.80     34.11 o
   1   9   0      635.11      576.57     20.10 o
   2   9   0     1905.37     1884.90     44.22 o
   3   9   0      259.03      257.01     20.04 o
   4   9   0       69.67       79.15     19.24 o
   5   9   0       70.79       68.03     30.30 o
   6   9   0        2.87       33.49     30.81 o
   0  10   0      849.27      903.22     34.85 o
   1  10   0        2.84        4.28      8.56 o
   2  10   0      301.50      313.63     19.47 o
   3  10   0     1126.89     1159.46     42.89 o
   4  10   0       30.84       40.02     17.58 o
   5  10   0        0.08       10.50     26.03 o
   6  10   0        3.35       54.22     65.39 o
   1  11   0        9.99        1.33     12.70 o
   2  11   0      116.31      159.82     16.99 o
   3  11   0      142.50      141.95     17.43 o
   4  11   0      772.86      753.04     39.17 o
   5  11   0      224.89      210.86     36.94 o
   6  11   0        1.48       -8.72     41.39 o
   0  12   0      381.69      338.54     34.36 o
   1  12   0      141.75      127.34     15.52 o
   2  12   0      546.73      517.88     27.13 o
   3  12   0       33.63       40.28     15.45 o
   4  12   0      117.44       77.54     40.08 o
   5  12   0        2.48       34.74     38.58 o
   6  12   0        2.85      -18.05     44.01 o
   1  13   0      285.36      317.38     28.83 o
   2  13   0       63.84      100.06     22.65 o
   3  13   0       34.92       34.91     21.25 o
   4  13   0      129.70      168.27     44.84 o
   5  13   0        0.18       26.43     43.72 o
   0  14   0       87.90       29.52     23.01 o
   1  14   0      403.36      349.52     34.67 o
   2  14   0       44.53       15.14     20.57 o
   3  14   0       69.36       93.24     38.02 o
   4  14   0        8.28       10.35     37.98 o
   5  14   0       14.14      -72.94     38.80 o
   1  15   0      575.53      520.36     38.16 o
   2  15   0      132.34      148.52     31.71 o
   3  15   0        0.45       20.05     40.26 o
   4  15   0       59.40       66.03     47.71 o
   0  16   0      427.93      344.05     41.69 o
   1  16   0       15.01       32.26     21.78 o
   2  16   0       36.56       13.07     31.95 o
   3  16   0        1.36      -31.74     39.97 o
   4  16   0       17.45       76.76     51.00 o
   1  17   0       96.68      121.31     27.35 o
   2  17   0        1.17       24.87     24.86 o
   3  17   0        4.58       17.05     46.00 o
   0  18   0       36.72       45.26     31.89 o
   1  18   0       53.56       45.38     25.94 o
   2  18   0       63.27       49.27     33.52 o
   3  18   0       11.32      -38.77     47.80 o
   1  19   0        1.19       -7.44     21.53 o
   2  19   0       40.25       35.97     51.14 o
   0  20   0        1.38       14.62     51.98 o
   1   0   1    11032.33    11765.68    160.87 o
   2   0   1     2516.81     2421.80     35.88 o
   3   0   1     3664.02     3749.08     69.04 o
   4   0   1      700.62      710.32     27.50 o
   5   0   1      389.97      373.28     22.30 o
   6   0   1       73.88       86.89     32.25 o
   7   0   1       27.22       22.98     33.22 o
  -7   1   1       39.27      178.31     69.83 o
  -6   1   1       32.18       23.41     28.38 o
  -5   1   1       49.30       55.55     21.35 o
  -4   1   1      545.00      526.92     27.30 o
  -3   1   1      795.46      875.56     21.38 o
  -2   1   1       79.47       86.42     10.22 o
  -1   1   1     1900.34     1851.09     25.23 o
   1   1   1     1919.63     1881.42     23.34 o
   2   1   1       83.49      101.92      6.91 o
   3   1   1      796.35      895.35     20.68 o
   4   1   1      539.99      504.58     28.70 o
   5   1   1       47.49       29.25     24.28 o
   6   1   1       29.45       35.41     28.98 o
   7   1   1       39.60       15.67     33.25 o
  -7   2   1       13.16       55.59     36.12 o
  -6   2   1        5.11       13.50     29.76 o
  -5   2   1      143.95      163.39     24.08 o
  -4   2   1       38.80       42.54     13.71 o
  -3   2   1     1824.73     1957.64     35.53 o
  -2   2   1     3979.77     3764.64     58.98 o
  -1   2   1      431.49      423.95      9.71 o
   0   2   1     4589.28     4351.64     52.07 o
   1   2   1      411.96      406.25      9.75 o
   2   2   1     3976.10     3796.48     55.05 o
   3   2   1     1817.04     1971.10     34.53 o
   4   2   1       38.59       40.64     11.18 o
   5   2   1      146.53      153.69     36.21 o
   6   2   1        4.36      -28.89     26.05 o
   7   2   1       13.74       23.86     33.54 o
  -7   3   1       61.54      104.31     78.43 o
  -6   3   1       40.93       41.31     31.47 o
  -5   3   1      155.36      181.40     25.47 o
  -4   3   1     1272.53     1200.66     40.30 o
  -3   3   1     1458.66     1477.99     30.19 o
  -2   3   1     4644.56     4782.41     61.66 o
  -1   3   1     4225.26     4571.06     53.67 o
   0   3   1     3602.34     3314.77     41.70 o
   1   3   1     4247.37     4609.29     53.24 o
   2   3   1     4604.52     4759.02     93.98 o
   3   3   1     1489.37     1489.27     29.24 o
   4   3   1     1253.73     1234.82     32.72 o
   5   3   1      157.14      151.84     22.91 o
   6   3   1       43.11       11.69     61.85 o
   7   3   1       63.80       28.57     34.56 o
  -7   4   1        4.51       -1.63     32.61 o
  -6   4   1       26.57       97.36     38.12 o
  -5   4   1      531.73      547.98     34.58 o
  -4   4   1      616.51      600.55     22.11 o
  -3   4   1      639.77      660.17     24.82 o
  -2   4   1     1418.26     1478.79     25.83 o
  -1   4   1     3086.66     3087.75     39.49 o
   0   4   1    12527.42    13867.60    160.48 o
   1   4   1     3123.09     3085.82     38.71 o
   2   4   1     1413.45     1421.05     42.47 o
   3   4   1      640.31      633.82     16.45 o
   4   4   1      615.03      608.13     20.95 o
   5   4   1      533.37      486.77     31.47 o
   6   4   1       25.54       38.44     29.39 o
   7   4   1        4.49       -4.92     31.91 o
  -7   5   1        0.96       26.73     33.88 o
  -6   5   1      200.33      264.03     40.73 o
  -5   5   1       26.77       44.92     24.41 o
  -4   5   1      952.03      925.92     27.69 o
  -3   5   1      271.75      295.10     14.91 o
  -2   5   1      260.64      227.07     11.04 o
  -1   5   1     2383.10     2495.17     37.09 o
   0   5   1     1320.04     1286.97     23.96 o
   1   5   1     2403.71     2480.17     31.21 o
   2   5   1      247.15      238.33     15.58 o
   3   5   1      276.96      294.57     12.66 o
   4   5   1      945.21      961.82     29.33 o
   5   5   1       24.95       11.72     16.91 o
   6   5   1      199.65      250.44     39.30 o
   7   5   1        1.03      -47.05     28.73 o
  -7   6   1       53.29       87.40     39.75 o
  -6   6   1       14.86       31.77     30.39 o
  -5   6   1      147.45      159.79     46.81 o
  -4   6   1      476.90      542.83     33.68 o
  -3   6   1      324.62      333.88     14.84 o
  -2   6   1     1090.85     1112.70     23.59 o
  -1   6   1      713.82      748.97     19.66 o
   0   6   1       11.69       22.15      7.35 o
   1   6   1      688.93      701.09     16.41 o
   2   6   1     1079.55     1061.84     22.56 o
   3   6   1      315.46      321.74     14.82 o
   4   6   1      473.83      450.11     29.03 o
   5   6   1      155.10      150.64     21.69 o
   6   6   1       13.32       10.86     27.22 o
   7   6   1       53.95      105.07     36.62 o
  -7   7   1       29.05       66.68     39.03 o
  -6   7   1       15.34        1.32     72.50 o
  -5   7   1      117.37       86.26     33.01 o
  -4   7   1     1364.95     1326.44     49.92 o
  -3   7   1       30.24       15.18     11.24 o
  -2   7   1       44.60       27.45     10.05 o
  -1   7   1      365.11      404.20     15.91 o
   0   7   1     7532.65     7600.96    103.06 o
   1   7   1      380.55      424.64     13.64 o
   2   7   1       45.22       38.54     13.35 o
   3   7   1       26.75       10.34     10.75 o
   4   7   1     1341.82     1198.34     32.97 o
   5   7   1      113.95       72.56     19.35 o
   6   7   1       14.82       36.83     29.16 o
   7   7   1       28.58       23.38     39.45 o
  -6   8   1        0.40       -6.29     29.31 o
  -5   8   1       93.30      124.49     32.33 o
  -4   8   1      131.23      132.29     16.36 o
  -3   8   1      117.56      128.53     14.74 o
  -2   8   1     1745.73     1763.61     54.53 o
  -1   8   1       39.31       39.12      9.42 o
   0   8   1      671.84      680.79     19.78 o
   1   8   1       33.38       30.04      8.71 o
   2   8   1     1755.95     1770.44     37.99 o
   3   8   1      122.05      149.12     13.66 o
   4   8   1      130.30      138.35     24.08 o
   5   8   1       93.52      120.42     21.15 o
   6   8   1        0.22       10.24     27.59 o
  -6   9   1       62.25       68.40     34.57 o
  -5   9   1       11.78        8.18     44.19 o
  -4   9   1      229.79      222.11     21.74 o
  -3   9   1      238.36      290.59     24.32 o
  -2   9   1       42.85       43.56     11.72 o
  -1   9   1       83.71       76.58     11.07 o
   0   9   1       27.83       16.12      8.34 o
   1   9   1       78.64       64.43      9.87 o
   2   9   1       45.23       36.85     10.79 o
   3   9   1      238.12      253.18     17.38 o
   4   9   1      230.52      238.65     22.61 o
   5   9   1       13.37       26.20     18.44 o
   6   9   1       62.31      146.98     36.36 o
  -6  10   1        4.07       21.24     31.43 o
  -5  10   1      148.81      114.37     32.60 o
  -4  10   1      350.12      346.68     50.98 o
  -3  10   1      263.06      256.85     19.74 o
  -2  10   1      317.74      298.69     19.12 o
  -1  10   1      135.00      162.68     14.10 o
   0  10   1       42.85       53.94     10.29 o
   1  10   1      144.13      183.81     22.74 o
   2  10   1      315.80      292.71     19.96 o
   3  10   1      250.43      258.66     19.51 o
   4  10   1      350.00      357.96     65.42 o
   5  10   1      145.62      149.84     32.71 o
   6  10   1        4.33        6.27     38.89 o
  -6  11   1        5.32       23.00     46.31 o
  -5  11   1       35.36       20.01     32.37 o
  -4  11   1      172.97      150.89     32.56 o
  -3  11   1      389.34      453.28     25.11 o
  -2  11   1      411.45      483.51     23.92 o
  -1  11   1      400.48      385.30     21.64 o
   0  11   1      518.32      544.43     23.65 o
   1  11   1      385.98      368.68     19.03 o
   2  11   1      416.42      407.96     22.14 o
   3  11   1      389.17      383.41     22.45 o
   4  11   1      173.93      220.43     24.40 o
   5  11   1       35.23        6.87     35.06 o
   6  11   1        5.34      -44.34     40.14 o
  -6  12   1       22.17      -29.44     47.80 o
  -5  12   1      383.29      304.25     55.19 o
  -4  12   1       20.72       46.35     43.22 o
  -3  12   1       84.89       91.51     18.01 o
  -2  12   1      230.51      241.17     20.76 o
  -1  12   1      177.94      160.24     15.61 o
   0  12   1       82.09       79.92     14.47 o
   1  12   1      187.54      201.34     16.88 o
   2  12   1      231.36      223.55     19.82 o
   3  12   1       83.28       77.04     16.24 o
   4  12   1       19.74      -43.43     30.61 o
   5  12   1      384.46      271.29     51.32 o
   6  12   1       22.46       16.93     45.04 o
  -5  13   1       64.41       70.33     47.04 o
  -4  13   1      100.54       81.21     42.58 o
  -3  13   1      341.97      318.68     48.98 o
  -2  13   1        1.20      -13.59     17.20 o
  -1  13   1      208.48      241.85     26.80 o
   0  13   1       20.32        5.59     15.85 o
   1  13   1      205.55      244.40     25.33 o
   2  13   1        0.88        9.99     15.58 o
   3  13   1      342.34      319.32     63.65 o
   4  13   1      102.69      117.55     39.72 o
   5  13   1       63.19        8.81     40.34 o
  -5  14   1       38.21       53.01     46.96 o
  -4  14   1        0.36        4.47     38.25 o
  -3  14   1       21.56       41.22     27.45 o
  -2  14   1      723.84      760.11     56.91 o
  -1  14   1      240.01      239.32     28.51 o
   0  14   1       58.24       68.35     21.00 o
   1  14   1      238.06      278.63     33.69 o
   2  14   1      714.59      700.17     42.26 o
   3  14   1       22.38       42.52     37.12 o
   4  14   1        0.34       20.02     36.97 o
   5  14   1       37.99       16.69     43.27 o
  -4  15   1       34.65       -6.96     40.39 o
  -3  15   1       59.81       55.03     43.46 o
  -2  15   1       38.56       62.97     23.99 o
  -1  15   1       28.98       48.87     21.93 o
   0  15   1        7.66       10.06     15.31 o
   1  15   1       30.69       20.09     20.97 o
   2  15   1       36.85       47.14     23.80 o
   3  15   1       61.22      -56.86     33.02 o
   4  15   1       33.41       -0.70     42.04 o
  -4  16   1       47.24      124.30     56.28 o
  -3  16   1       29.94      -43.46     38.22 o
  -2  16   1       35.41       21.05     23.59 o
  -1  16   1        8.61       -5.82     21.28 o
   0  16   1       20.04        9.64     17.64 o
   1  16   1        8.43        0.60     20.20 o
   2  16   1       33.53        0.38     21.85 o
   3  16   1       30.68       -9.27     36.47 o
   4  16   1       46.38       72.25     50.71 o
  -3  17   1       51.02       41.80     45.62 o
  -2  17   1        5.71        2.93     23.22 o
  -1  17   1       67.34       54.00     26.42 o
   0  17   1      247.67      314.85     30.46 o
   1  17   1       66.09       76.68     25.78 o
   2  17   1        5.71        1.94     28.04 o
   3  17   1       52.28      104.83     51.19 o
  -3  18   1       21.09      -42.93     44.85 o
  -2  18   1       43.92       30.28     31.22 o
  -1  18   1       39.51       46.10     27.16 o
   0  18   1       36.24       38.67     22.26 o
   1  18   1       39.26       41.02     22.19 o
   2  18   1       43.29       28.07     45.76 o
   3  18   1       22.18        9.29     48.45 o
  -2  19   1       69.99       69.32     52.30 o
  -1  19   1        2.14       -8.21     26.15 o
   0  19   1        3.73      -13.52     23.71 o
   1  19   1        2.32      -14.39     21.52 o
   2  19   1       70.49       51.99     55.01 o
   0  20   1       64.76      110.06     41.53 o
   1   0   2        7.88       -2.74      4.17 o
   2   0   2     1258.13     1304.34     29.75 o
   3   0   2     1121.63     1025.59     41.59 o
   4   0   2       87.53      105.46     13.13 o
   5   0   2       59.88       45.27     17.41 o
   6   0   2       96.36      164.36     35.49 o
   7   0   2       50.30       79.45     39.01 o
  -7   1   2       22.00       15.28     32.10 o
  -6   1   2      131.18      174.87     40.89 o
  -5   1   2      125.42      133.56     18.75 o
  -4   1   2      884.44      914.40     25.23 o
  -3   1   2      785.60      743.31     19.81 o
  -2   1   2     2561.94     2506.92     41.77 o
  -1   1   2     2533.96     2348.46     31.58 o
   0   1   2      108.80       89.22      3.79 o
   1   1   2     2508.62     2389.37     31.14 o
   2   1   2     2567.85     2466.90     39.07 o
   3   1   2      789.83      724.63     22.07 o
   4   1   2      870.10      902.54     41.60 o
   5   1   2      123.88      121.56     18.05 o
   6   1   2      129.84      173.94     48.66 o
   7   1   2       22.20       27.74     32.42 o
  -7   2   2        8.56       30.72     33.49 o
  -6   2   2        9.49       52.32     31.09 o
  -5   2   2      323.99      374.76     30.29 o
  -4   2   2       68.92       71.97     11.51 o
  -3   2   2      212.87      214.82     12.43 o
  -2   2   2      611.06      557.81     16.10 o
  -1   2   2      120.25      115.48      6.46 o
   0   2   2      927.46      861.53     11.92 o
   1   2   2      116.09      132.83      8.24 o
   2   2   2      610.75      612.94     16.07 o
   3   2   2      229.59      213.29     10.61 o
   4   2   2       67.18       78.82     12.31 o
   5   2   2      323.16      320.20     35.99 o
   6   2   2        9.54        4.65     27.45 o
   7   2   2        8.73      -23.12     40.85 o
  -7   3   2       29.35      -15.03     39.36 o
  -6   3   2       18.09       28.88     29.70 o
  -5   3   2       61.30       61.00     21.95 o
  -4   3   2       52.91       73.51     11.87 o
  -3   3   2      140.17      127.64     12.09 o
  -2   3   2     1355.07     1347.45     24.85 o
  -1   3   2     2248.02     2171.19     29.77 o
   0   3   2     3757.04     3664.09     40.25 o
   1   3   2     2286.20     2216.59     29.38 o
   2   3   2     1338.37     1329.25     25.42 o
   3   3   2      143.06      131.02      8.71 o
   4   3   2       50.09       33.53     11.30 o
   5   3   2       63.00       80.68     19.39 o
   6   3   2       17.98       29.26     32.09 o
   7   3   2       30.24       45.40     33.58 o
  -7   4   2       27.07       62.39     37.03 o
  -6   4   2       52.04       66.13     31.68 o
  -5   4   2      599.34      629.03     50.27 o
  -4   4   2      177.93      195.89     15.19 o
  -3   4   2     1050.26     1034.33     25.82 o
  -2   4   2      107.40      118.90      8.92 o
  -1   4   2      120.19      111.88      8.26 o
   0   4   2      123.62      145.91      7.01 o
   1   4   2      123.40      124.29     12.66 o
   2   4   2      100.39      111.73      8.98 o
   3   4   2     1056.96     1084.00     28.86 o
   4   4   2      177.24      179.85     17.39 o
   5   4   2      601.45      582.21     32.14 o
   6   4   2       51.42       59.99     29.18 o
   7   4   2       26.18       62.94     34.97 o
  -7   5   2        2.51       38.50     42.45 o
  -6   5   2      228.64      220.10     39.83 o
  -5   5   2       86.76       34.06     26.07 o
  -4   5   2       39.03       24.22     11.34 o
  -3   5   2      247.34      275.49     13.79 o
  -2   5   2     1350.23     1421.53     29.77 o
  -1   5   2     3215.86     3160.44     45.28 o
   0   5   2      209.57      236.34      9.80 o
   1   5   2     3226.57     3179.35     39.91 o
   2   5   2     1318.62     1319.89     31.64 o
   3   5   2      250.99      277.84     18.99 o
   4   5   2       40.26       31.01      9.91 o
   5   5   2       85.25       66.93     19.61 o
   6   5   2      228.00      251.51     36.96 o
   7   5   2        2.20       48.56     54.56 o
  -7   6   2       30.08       -1.09     39.62 o
  -6   6   2       42.53       43.32     37.71 o
  -5   6   2       49.76       35.56     26.32 o
  -4   6   2      345.46      342.46     19.56 o
  -3   6   2      519.39      515.79     18.33 o
  -2   6   2      224.61      202.72     11.78 o
  -1   6   2      819.58      808.23     19.61 o
   0   6   2       35.97       41.99      7.41 o
   1   6   2      811.04      812.99     17.39 o
   2   6   2      209.52      205.13     18.53 o
   3   6   2      518.61      451.58     32.34 o
   4   6   2      345.72      381.35     19.25 o
   5   6   2       50.32       64.25     17.64 o
   6   6   2       43.59       46.90     31.06 o
   7   6   2       28.83       96.53     36.95 o
  -7   7   2       16.20       32.72     44.38 o
  -6   7   2       10.11        1.62     30.17 o
  -5   7   2       18.63       28.10     33.41 o
  -4   7   2      238.06      285.76     35.18 o
  -3   7   2     1212.26     1193.51     28.25 o
  -2   7   2      163.91      169.91     20.43 o
  -1   7   2      699.63      669.67     20.44 o
   0   7   2     1777.80     1773.32     35.81 o
   1   7   2      709.14      754.73     19.04 o
   2   7   2      158.20      149.60     10.33 o
   3   7   2     1221.29     1189.61     32.60 o
   4   7   2      241.66      241.68     15.53 o
   5   7   2       20.46       -3.09     14.81 o
   6   7   2        9.60       44.22     27.22 o
   7   7   2       16.67       51.82     64.99 o
  -6   8   2       27.83       32.76     32.47 o
  -5   8   2      559.61      594.43     48.45 o
  -4   8   2      344.24      332.57     22.97 o
  -3   8   2     1309.46     1236.70     34.91 o
  -2   8   2       70.96       78.13     12.73 o
  -1   8   2      145.18      126.24     11.76 o
   0   8   2      165.68      171.69     16.78 o
   1   8   2      139.97      119.15     16.86 o
   2   8   2       70.75       59.30     10.89 o
   3   8   2     1288.06     1217.69     40.83 o
   4   8   2      333.71      303.61     36.58 o
   5   8   2      555.76      537.81     30.96 o
   6   8   2       26.84       36.73     29.33 o
  -6   9   2       21.74       61.71     56.57 o
  -5   9   2       41.52      -22.18     25.18 o
  -4   9   2       97.72       67.57     18.40 o
  -3   9   2        2.75        2.10     12.00 o
  -2   9   2      226.49      237.28     17.57 o
  -1   9   2      380.48      382.99     17.71 o
   0   9   2      331.61      346.34     15.57 o
   1   9   2      366.28      370.41     18.20 o
   2   9   2      230.05      254.04     15.48 o
   3   9   2        3.30       10.01     10.46 o
   4   9   2      101.77       78.60     16.24 o
   5   9   2       41.27       49.88     18.32 o
   6   9   2       22.99       28.32     33.43 o
  -6  10   2       29.67       30.12     46.16 o
  -5  10   2       19.13       14.01     28.34 o
  -4  10   2      290.57      304.23     37.00 o
  -3  10   2      549.48      511.76     25.78 o
  -2  10   2      193.28      202.97     17.72 o
  -1  10   2      289.39      296.14     17.06 o
   0  10   2       77.78       87.15     13.38 o
   1  10   2      300.29      309.55     16.65 o
   2  10   2      189.91      155.89     15.00 o
   3  10   2      541.06      599.75     26.28 o
   4  10   2      284.30      315.45     33.16 o
   5  10   2       18.34       -7.02     17.86 o
   6  10   2       29.37        7.97     38.13 o
  -6  11   2       26.74       70.25     49.15 o
  -5  11   2      176.98      169.02     38.67 o
  -4  11   2       72.62       45.79     27.31 o
  -3  11   2       10.94        5.62     13.40 o
  -2  11   2       51.86       20.46     15.21 o
  -1  11   2       85.11       91.42     13.75 o
   0  11   2      311.77      308.78     23.37 o
   1  11   2       84.09       89.80     14.19 o
   2  11   2       52.87       54.48     13.16 o
   3  11   2       13.07       -0.74     18.47 o
   4  11   2       72.47       63.93     18.03 o
   5  11   2      174.73      194.97     43.09 o
   6  11   2       28.63      -32.44     38.51 o
  -6  12   2        9.56      -40.02     44.70 o
  -5  12   2       51.42       29.46     43.96 o
  -4  12   2      169.00      156.48     97.97 o
  -3  12   2        4.65        4.93     15.92 o
  -2  12   2     1113.64     1138.61     37.34 o
  -1  12   2      150.64      149.71     16.31 o
   0  12   2       37.78       51.63     12.06 o
   1  12   2      154.19      162.38     18.01 o
   2  12   2     1112.93     1147.75     35.77 o
   3  12   2        5.91       12.30     14.98 o
   4  12   2      169.29      183.55     27.56 o
   5  12   2       51.33       71.46     38.18 o
   6  12   2        9.57      -43.17     40.02 o
  -5  13   2      106.97      106.76     50.16 o
  -4  13   2       44.02       47.88     40.53 o
  -3  13   2        0.36      -24.86     18.14 o
  -2  13   2       18.33       11.01     19.34 o
  -1  13   2      102.95       78.40     21.23 o
   0  13   2       26.49       46.91     18.12 o
   1  13   2      100.44      143.27     22.59 o
   2  13   2       18.93      -10.00     15.35 o
   3  13   2        0.59       12.98     22.65 o
   4  13   2       42.50       48.67     35.32 o
   5  13   2      108.72      107.97     44.19 o
  -5  14   2       38.20       56.66     46.46 o
  -4  14   2      417.32      437.01     64.88 o
  -3  14   2       76.05       39.58     23.48 o
  -2  14   2        6.23       29.17     20.70 o
  -1  14   2      102.06       60.84     22.12 o
   0  14   2      114.12      112.67     22.58 o
   1  14   2       99.90       73.84     21.72 o
   2  14   2        6.47       -0.59     17.86 o
   3  14   2       78.36       50.47     36.88 o
   4  14   2      412.56      470.77     57.67 o
   5  14   2       39.20       65.86     44.80 o
  -4  15   2        2.35       17.17     44.08 o
  -3  15   2       61.66       85.83     34.42 o
  -2  15   2        7.90       17.25     22.18 o
  -1  15   2      419.39      447.83     37.05 o
   0  15   2        0.15        5.16     18.24 o
   1  15   2      427.47      382.47     34.95 o
   2  15   2        9.13        8.56     20.21 o
   3  15   2       60.50       51.00     39.86 o
   4  15   2        2.18       -6.60     38.65 o
  -4  16   2       59.94      108.72     54.03 o
  -3  16   2       17.89      -19.69     38.08 o
  -2  16   2      116.00      115.37     28.91 o
  -1  16   2       95.09       94.03     31.86 o
   0  16   2      311.34      343.73     29.19 o
   1  16   2       98.08       77.70     25.99 o
   2  16   2      116.11      140.47     41.75 o
   3  16   2       17.72      -47.03     34.81 o
   4  16   2       59.47       50.93     49.37 o
  -3  17   2      126.03      100.81     54.13 o
  -2  17   2        6.90      -11.24     23.47 o
  -1  17   2       18.28       -0.25     23.65 o
   0  17   2        0.12       -2.20     18.64 o
   1  17   2       18.97       30.71     24.74 o
   2  17   2        6.51       -9.30     28.11 o
   3  17   2      126.57      102.01     50.55 o
  -3  18   2       12.59       28.71     48.07 o
  -2  18   2       31.65        9.40     26.16 o
  -1  18   2       13.53      -11.56     24.14 o
   0  18   2        7.77       25.81     21.87 o
   1  18   2       12.56        5.81     20.53 o
   2  18   2       30.88      105.14     50.52 o
   3  18   2       12.74      -29.39     49.34 o
  -2  19   2        7.94       11.46     32.98 o
  -1  19   2      105.52      106.54     32.10 o
   0  19   2      133.88      120.69     28.73 o
   1  19   2      106.67      128.15     29.23 o
   2  19   2        8.17       47.66     50.56 o
   1   0   3    21626.82    24478.71    277.04 o
   2   0   3     1790.89     1774.87     31.12 o
   3   0   3     2746.67     2959.59     46.76 o
   4   0   3        3.05        1.94     10.11 o
   5   0   3      500.84      491.41     26.80 o
   6   0   3       29.43       -8.20     29.02 o
   7   0   3        0.17      -39.64     40.25 o
  -7   1   3       60.93       42.82     35.98 o
  -6   1   3       58.30       59.24     31.25 o
  -5   1   3      128.18       98.77     18.02 o
  -4   1   3      786.53      768.11     23.75 o
  -3   1   3      427.89      453.16     16.03 o
  -2   1   3      812.83      898.56     19.70 o
  -1   1   3    11451.58    12138.93    140.74 o
   0   1   3      164.01      159.55      4.82 o
   1   1   3    11421.16    12216.65    150.95 o
   2   1   3      853.60      949.47     23.95 o
   3   1   3      423.57      417.43     16.97 o
   4   1   3      777.38      776.56     44.81 o
   5   1   3      130.20      145.44     18.25 o
   6   1   3       55.09      127.40     57.62 o
   7   1   3       59.58       30.72     33.74 o
  -7   2   3        3.66       25.60     34.68 o
  -6   2   3       71.81       74.15     32.29 o
  -5   2   3       57.50       70.51     20.94 o
  -4   2   3      136.78      145.17     16.13 o
  -3   2   3      159.08      162.49     12.59 o
  -2   2   3      212.39      245.00     11.58 o
  -1   2   3    10994.42    11698.09    126.51 o
   0   2   3     5685.44     5919.23     58.41 o
   1   2   3    10828.84    11601.41    144.87 o
   2   2   3      210.18      235.72     10.70 o
   3   2   3      155.38      164.61     14.34 o
   4   2   3      136.91      133.52     13.50 o
   5   2   3       57.85       48.35     23.88 o
   6   2   3       70.45       62.67     29.63 o
   7   2   3        3.74       29.87     32.82 o
  -7   3   3       82.24       67.51     38.37 o
  -6   3   3      103.71      116.08     34.74 o
  -5   3   3      185.03      238.50     34.43 o
  -4   3   3     1570.15     1549.70     35.57 o
  -3   3   3       86.47       82.47     10.15 o
  -2   3   3     1888.98     1965.58     48.30 o
  -1   3   3     4712.08     4712.85     60.65 o
   0   3   3      878.79      802.13     13.08 o
   1   3   3     4706.90     4706.20     95.79 o
   2   3   3     1892.02     1986.72     34.03 o
   3   3   3       89.67       95.72     16.62 o
   4   3   3     1543.66     1521.43     36.01 o
   5   3   3      187.16      197.70     22.62 o
   6   3   3      101.21      144.35     33.62 o
   7   3   3       80.35      105.06     36.91 o
  -7   4   3       21.03       12.53     47.38 o
  -6   4   3       62.43       72.09     33.29 o
  -5   4   3      173.20      186.69     33.99 o
  -4   4   3      455.79      465.00     20.78 o
  -3   4   3      842.15      848.21     23.76 o
  -2   4   3     2818.61     2738.80     41.75 o
  -1   4   3      330.09      313.66     11.93 o
   0   4   3     5734.63     5538.26     60.00 o
   1   4   3      315.45      282.17     10.88 o
   2   4   3     2810.89     2753.09     54.07 o
   3   4   3      855.43      838.94     25.56 o
   4   4   3      462.77      473.76     19.11 o
   5   4   3      172.22      163.41     20.92 o
   6   4   3       63.67      135.42     32.12 o
   7   4   3       20.58       38.31     33.95 o
  -7   5   3        2.94       63.91     38.85 o
  -6   5   3      125.37      135.95     36.55 o
  -5   5   3      234.84      221.54     51.08 o
  -4   5   3      242.99      260.73     26.22 o
  -3   5   3      215.66      235.69     15.89 o
  -2   5   3     1432.15     1371.51     36.98 o
  -1   5   3      249.72      292.91     17.13 o
   0   5   3     1126.28     1100.30     19.77 o
   1   5   3      256.35      288.16     19.85 o
   2   5   3     1409.52     1334.37     38.78 o
   3   5   3      217.42      232.77     18.34 o
   4   5   3      241.94      248.65     13.74 o
   5   5   3      242.33      200.80     21.70 o
   6   5   3      125.56      110.97     31.34 o
   7   5   3        2.76       32.02     33.71 o
  -7   6   3       94.15      117.82     42.65 o
  -6   6   3       54.93       62.47     33.44 o
  -5   6   3      388.55      397.96     93.60 o
  -4   6   3       11.02        6.18     12.73 o
  -3   6   3     1054.66     1044.12     26.30 o
  -2   6   3      501.15      478.14     20.74 o
  -1   6   3     2092.31     2278.64     44.30 o
   0   6   3     2628.51     2779.58     40.01 o
   1   6   3     2071.63     2264.55     36.38 o
   2   6   3      519.94      455.03     27.53 o
   3   6   3     1085.10     1174.98     77.34 o
   4   6   3       12.41        4.91      7.83 o
   5   6   3      390.97      351.70     24.77 o
   6   6   3       52.86       18.22     26.99 o
   7   6   3       94.04       98.97     55.15 o
  -6   7   3       32.19      116.37     45.01 o
  -5   7   3       41.54       12.71     26.25 o
  -4   7   3      744.97      713.02     33.41 o
  -3   7   3      216.61      200.03     14.36 o
  -2   7   3       42.14       44.82     14.48 o
  -1   7   3     1468.25     1486.23     38.05 o
   0   7   3     1388.51     1336.89     27.75 o
   1   7   3     1468.14     1397.51     27.69 o
   2   7   3       39.44       37.45     13.54 o
   3   7   3      224.41      256.02     29.63 o
   4   7   3      746.81      701.47     36.16 o
   5   7   3       41.75       68.73     16.06 o
   6   7   3       32.19       57.36     28.72 o
  -6   8   3       17.39       17.27     33.61 o
  -5   8   3       16.96        8.24     48.39 o
  -4   8   3      359.72      381.88     36.64 o
  -3   8   3      445.89      438.23     22.81 o
  -2   8   3      211.83      218.49     16.22 o
  -1   8   3      651.02      603.15     20.57 o
   0   8   3     3854.87     3806.08     58.19 o
   1   8   3      638.05      589.05     16.88 o
   2   8   3      210.33      215.52     13.05 o
   3   8   3      445.02      444.22     29.57 o
   4   8   3      356.90      347.24     19.57 o
   5   8   3       16.18       55.15     25.89 o
   6   8   3       16.51       36.27     26.11 o
  -6   9   3       46.80       -7.67     36.98 o
  -5   9   3       16.70       36.96     41.03 o
  -4   9   3      397.76      388.77     28.15 o
  -3   9   3      218.73      230.28     33.42 o
  -2   9   3       26.12       16.26     11.47 o
  -1   9   3       70.43       71.32     11.44 o
   0   9   3      613.06      577.16     21.79 o
   1   9   3       75.90       84.24     10.43 o
   2   9   3       25.63        9.71      9.83 o
   3   9   3      218.69      200.49     13.92 o
   4   9   3      406.55      444.70     33.78 o
   5   9   3       16.37       28.98     16.49 o
   6   9   3       46.72       98.09     50.16 o
  -6  10   3       39.08       63.78     49.25 o
  -5  10   3       85.53       73.09     38.44 o
  -4  10   3       24.88       17.38     26.47 o
  -3  10   3      551.79      550.47     31.97 o
  -2  10   3      113.62       80.66     14.66 o
  -1  10   3      265.39      260.16     20.71 o
   0  10   3     1567.31     1543.11     34.44 o
   1  10   3      262.47      255.89     14.70 o
   2  10   3      112.50      136.24     17.77 o
   3  10   3      560.83      573.35     34.45 o
   4  10   3       24.33       36.70     15.37 o
   5  10   3       84.03      101.38     28.70 o
   6  10   3       38.26       43.24     38.87 o
  -6  11   3        4.16       44.77     44.85 o
  -5  11   3        1.46       36.84     31.26 o
  -4  11   3       54.28       20.98     27.63 o
  -3  11   3      140.69      128.90     21.60 o
  -2  11   3      154.62      149.49     18.71 o
  -1  11   3     1579.05     1615.97     38.61 o
   0  11   3        0.68       12.69     10.37 o
   1  11   3     1581.34     1552.03     39.23 o
   2  11   3      149.89      150.99     15.95 o
   3  11   3      139.05      166.25     16.63 o
   4  11   3       53.71       76.63     18.63 o
   5  11   3        1.27      -19.53     19.50 o
   6  11   3        4.46        9.29     40.24 o
  -5  12   3       10.66       10.80     43.36 o
  -4  12   3       15.04       10.23     27.79 o
  -3  12   3      102.80      107.93     21.23 o
  -2  12   3      261.39      229.99     23.95 o
  -1  12   3      867.59      894.51     32.59 o
   0  12   3        0.35        5.31     10.85 o
   1  12   3      866.34      875.57     34.35 o
   2  12   3      254.54      233.30     22.04 o
   3  12   3      102.53       77.33     29.48 o
   4  12   3       14.10       27.54     43.54 o
   5  12   3       10.80      -41.80     32.51 o
  -5  13   3        8.31       15.22     47.30 o
  -4  13   3      199.72      136.35     50.10 o
  -3  13   3      140.75      149.89     27.68 o
  -2  13   3      115.64      123.72     28.86 o
  -1  13   3      335.85      338.98     35.75 o
   0  13   3      243.40      269.38     30.91 o
   1  13   3      338.36      404.67     35.49 o
   2  13   3      120.01      135.04     19.57 o
   3  13   3      139.11      155.61     49.08 o
   4  13   3      203.45      195.30     41.12 o
   5  13   3        7.69        3.48     38.92 o
  -5  14   3       22.61       -2.16     41.49 o
  -4  14   3       39.13       61.01     45.21 o
  -3  14   3      197.48      248.69     32.75 o
  -2  14   3      127.07      144.97     39.58 o
  -1  14   3      181.76      202.34     33.01 o
   0  14   3      174.23      180.73     25.33 o
   1  14   3      183.39      182.39     42.70 o
   2  14   3      127.76      118.64     24.30 o
   3  14   3      199.27      197.44     44.75 o
   4  14   3       39.13       32.10     36.95 o
   5  14   3       22.39       -7.76     40.72 o
  -4  15   3       19.28        9.92     44.39 o
  -3  15   3       26.78       28.14     29.62 o
  -2  15   3       11.37       -8.70     25.68 o
  -1  15   3      153.61      108.61     25.21 o
   0  15   3      149.16      197.95     28.28 o
   1  15   3      157.19      165.61     27.21 o
   2  15   3       10.50        1.34     20.71 o
   3  15   3       27.76       52.25     40.05 o
   4  15   3       19.05       84.66     45.64 o
  -4  16   3       16.10      -13.52     44.15 o
  -3  16   3       46.03      -22.23     39.09 o
  -2  16   3       35.51       16.24     23.75 o
  -1  16   3       64.84       96.42     25.73 o
   0  16   3       31.22       54.27     23.92 o
   1  16   3       65.97       51.72     20.13 o
   2  16   3       33.37       40.75     29.40 o
   3  16   3       45.58       15.22     44.83 o
   4  16   3       15.86       58.01     48.50 o
  -3  17   3       41.97       81.90     53.57 o
  -2  17   3        5.38       30.97     26.03 o
  -1  17   3      236.12      243.80     34.55 o
   0  17   3        6.97      -37.17     18.58 o
   1  17   3      235.90      250.45     29.30 o
   2  17   3        5.87        2.28     42.86 o
   3  17   3       43.01       28.24     45.45 o
  -3  18   3       57.06      110.47     55.51 o
  -2  18   3        6.19        3.91     30.09 o
  -1  18   3       17.36       32.78     25.78 o
   0  18   3       37.10       56.37     26.35 o
   1  18   3       17.64       -3.49     20.58 o
   2  18   3        5.56       -9.12     44.66 o
   3  18   3       55.87       80.53     60.20 o
  -2  19   3       35.39      -18.33     31.49 o
  -1  19   3        7.23       -1.57     25.49 o
   0  19   3       31.54       51.52     25.40 o
   1  19   3        7.10       32.98     27.23 o
   2  19   3       34.66       30.18     56.11 o
   0   0   4    24315.01    28337.28    491.04 o
   1   0   4    13526.43    14257.47    163.99 o
   2   0   4      220.14      208.34     13.40 o
   3   0   4      808.75      808.44     20.28 o
   4   0   4        2.66       10.86      9.23 o
   5   0   4        2.18       -9.01     13.77 o
   6   0   4      102.75       64.17     30.92 o
   7   0   4       16.58       80.83     36.80 o
  -7   1   4        2.65       41.85     36.56 o
  -6   1   4       77.12       61.18     31.03 o
  -5   1   4      133.35      134.02     20.04 o
  -4   1   4      335.11      336.32     16.89 o
  -3   1   4     2383.99     2396.97     44.87 o
  -2   1   4      444.73      428.39     13.86 o
  -1   1   4    10494.81    11097.30    142.64 o
   0   1   4       20.50       18.83      4.36 o
   1   1   4    10477.40    11201.39    129.80 o
   2   1   4      458.05      413.99     28.06 o
   3   1   4     2373.72     2350.93     56.08 o
   4   1   4      341.24      350.55     16.19 o
   5   1   4      130.62      150.65     18.11 o
   6   1   4       77.46       80.17     30.50 o
   7   1   4        2.55      -28.15     36.79 o
  -7   2   4        5.97      -36.40     32.78 o
  -6   2   4       70.34       92.87     33.45 o
  -5   2   4       26.94       -0.54     18.31 o
  -4   2   4      323.88      325.57     20.68 o
  -3   2   4      468.55      463.32     17.11 o
  -2   2   4      978.61      978.00     22.31 o
  -1   2   4      438.10      429.46     14.21 o
   0   2   4      157.92      141.82      5.67 o
   1   2   4      456.93      428.91     11.66 o
   2   2   4     1002.33     1023.22     21.49 o
   3   2   4      464.28      448.46     21.77 o
   4   2   4      326.07      356.12     19.93 o
   5   2   4       27.78       15.68     17.37 o
   6   2   4       71.52       47.70     28.39 o
   7   2   4        5.89        4.41     31.90 o
  -7   3   4       21.27       39.35     37.31 o
  -6   3   4      156.37      126.59     36.78 o
  -5   3   4      335.71      263.20     72.88 o
  -4   3   4      148.59      150.40     14.40 o
  -3   3   4       49.27       38.10     15.90 o
  -2   3   4     2655.57     2863.60     46.21 o
  -1   3   4     6946.94     6980.54     86.97 o
   0   3   4      612.96      607.14     10.81 o
   1   3   4     6946.94     7036.80     93.34 o
   2   3   4     2627.96     2816.73     44.93 o
   3   3   4       41.91       58.14     12.28 o
   4   3   4      153.21      158.78     12.99 o
   5   3   4      330.58      336.48     25.60 o
   6   3   4      154.43      112.66     32.02 o
   7   3   4       20.66       44.29     34.30 o
  -7   4   4       40.89       52.10     37.73 o
  -6   4   4       32.55       52.92     34.89 o
  -5   4   4      181.23      174.57     37.13 o
  -4   4   4      258.44      225.15     18.33 o
  -3   4   4      295.19      302.09     15.70 o
  -2   4   4      606.60      615.73     16.72 o
  -1   4   4      452.10      471.75     15.97 o
   0   4   4     5085.99     4867.27     57.80 o
   1   4   4      443.95      433.99     25.47 o
   2   4   4      629.20      629.77     19.71 o
   3   4   4      300.99      295.46     16.19 o
   4   4   4      265.91      254.39     18.29 o
   5   4   4      179.86      194.72     24.28 o
   6   4   4       33.92       16.26     26.32 o
   7   4   4       40.86       80.15     35.13 o
  -7   5   4       41.26       46.75     39.38 o
  -6   5   4       66.54       66.33     32.86 o
  -5   5   4      294.54      306.58     39.74 o
  -4   5   4      419.34      402.19     27.72 o
  -3   5   4      351.68      354.33     17.55 o
  -2   5   4     1069.71     1107.12     28.08 o
  -1   5   4      125.41      117.57     12.32 o
   0   5   4        2.65        0.20      5.67 o
   1   5   4      125.96       91.16     24.98 o
   2   5   4     1064.19     1008.84     70.74 o
   3   5   4      338.02      342.32     24.79 o
   4   5   4      420.07      297.07     51.56 o
   5   5   4      292.81      280.48     22.47 o
   6   5   4       64.79      113.64     30.20 o
   7   5   4       41.20       72.50     35.86 o
  -7   6   4       67.66       74.85     43.28 o
  -6   6   4       40.96       52.23     31.71 o
  -5   6   4       11.65       56.28     28.96 o
  -4   6   4      162.68      205.32     29.62 o
  -3   6   4        2.79        8.68      8.67 o
  -2   6   4     1948.09     1962.65     36.42 o
  -1   6   4     2194.72     2125.36     35.94 o
   0   6   4      896.69      810.01     18.13 o
   1   6   4     2169.55     2103.02     37.98 o
   2   6   4     1982.27     2083.45     46.09 o
   3   6   4        3.29       -0.51     13.45 o
   4   6   4      166.04      168.43     27.76 o
   5   6   4       11.11       -1.27     26.80 o
   6   6   4       42.31       24.23     26.65 o
   7   6   4       66.18       57.10     35.58 o
  -6   7   4        0.74      -26.31     29.73 o
  -5   7   4       24.89       36.78     54.45 o
  -4   7   4      388.82      383.80     27.02 o
  -3   7   4      758.24      771.48     24.93 o
  -2   7   4      310.62      316.22     15.65 o
  -1   7   4     1209.84     1162.96     27.64 o
   0   7   4     1587.66     1508.10     27.09 o
   1   7   4     1196.67     1102.67     23.70 o
   2   7   4      309.83      313.12     18.19 o
   3   7   4      765.94      734.66     43.12 o
   4   7   4      389.32      470.45     62.01 o
   5   7   4       24.62       37.89     15.21 o
   6   7   4        1.00       -7.08     24.59 o
  -6   8   4       52.06       43.40     37.60 o
  -5   8   4      187.31      153.62     65.63 o
  -4   8   4       65.64      108.93     42.57 o
  -3   8   4      285.45      271.05     19.74 o
  -2   8   4       32.66       29.49     11.52 o
  -1   8   4      613.87      589.76     23.54 o
   0   8   4     1436.54     1380.27     29.93 o
   1   8   4      610.71      616.64     18.69 o
   2   8   4       29.92        6.43     13.51 o
   3   8   4      291.47      265.99     34.66 o
   4   8   4       63.25       98.64     44.16 o
   5   8   4      184.36      228.04     19.65 o
   6   8   4       51.20       37.20     45.45 o
  -6   9   4       31.63       23.22     87.66 o
  -5   9   4       48.01       76.49     52.00 o
  -4   9   4       87.50       83.16     23.60 o
  -3   9   4     1457.19     1424.04     41.47 o
  -2   9   4      213.14      209.21     17.69 o
  -1   9   4      333.44      326.08     21.55 o
   0   9   4      164.39      171.76     12.80 o
   1   9   4      329.04      345.57     16.02 o
   2   9   4      219.83      245.33     18.21 o
   3   9   4     1462.29     1538.92     54.37 o
   4   9   4       88.54      120.04     47.28 o
   5   9   4       44.65       51.59     24.61 o
   6   9   4       32.40       39.98     32.17 o
  -6  10   4       12.09       85.42     82.15 o
  -5  10   4       71.72       14.52     30.63 o
  -4  10   4      179.41      153.38     50.51 o
  -3  10   4      387.97      364.89     24.09 o
  -2  10   4      189.23      190.86     19.56 o
  -1  10   4      430.89      467.84     21.17 o
   0  10   4     1019.30     1005.39     39.52 o
   1  10   4      431.36      420.87     17.94 o
   2  10   4      187.02      178.98     14.85 o
   3  10   4      395.36      408.49     18.91 o
   4  10   4      174.70      183.95     23.01 o
   5  10   4       72.82       68.83     18.61 o
   6  10   4       11.67       57.96     35.46 o
  -6  11   4       77.70       52.57     39.17 o
  -5  11   4      116.29       81.51     61.13 o
  -4  11   4      227.99      202.33     43.23 o
  -3  11   4      297.94      321.37     27.27 o
  -2  11   4       18.97       16.90     13.83 o
  -1  11   4      173.80      191.47     18.19 o
   0  11   4      348.21      351.11     18.61 o
   1  11   4      173.76      166.65     14.14 o
   2  11   4       20.35       42.41     11.53 o
   3  11   4      308.63      298.14     19.98 o
   4  11   4      226.27      256.72     23.31 o
   5  11   4      119.75      167.57     27.40 o
   6  11   4       78.86      105.29     40.44 o
  -5  12   4       35.86       43.65     45.45 o
  -4  12   4       33.80       43.49     31.73 o
  -3  12   4      127.15      133.50     25.31 o
  -2  12   4      587.36      590.06     33.26 o
  -1  12   4      133.11      156.02     20.27 o
   0  12   4      304.29      337.83     21.19 o
   1  12   4      136.27      126.19     17.95 o
   2  12   4      579.63      618.10     30.11 o
   3  12   4      127.83       97.78     20.42 o
   4  12   4       32.60       -7.29     16.97 o
   5  12   4       35.56       40.55     33.28 o
  -5  13   4        9.99      -83.55     41.78 o
  -4  13   4       57.50        7.20     40.82 o
  -3  13   4       60.66       40.26     27.03 o
  -2  13   4       83.03       68.49     22.71 o
  -1  13   4      285.15      284.66     29.24 o
   0  13   4      156.94      155.90     23.84 o
   1  13   4      286.58      304.30     24.87 o
   2  13   4       80.22       55.20     23.20 o
   3  13   4       63.41       83.54     22.69 o
   4  13   4       56.96       66.74     22.44 o
   5  13   4       10.21        1.63     35.82 o
  -5  14   4        3.43       -2.06     46.74 o
  -4  14   4       16.38       -7.51     44.63 o
  -3  14   4      131.47      139.34     29.46 o
  -2  14   4      135.78      106.65     26.12 o
  -1  14   4        7.04       22.62     22.39 o
   0  14   4       79.71       63.85     21.88 o
   1  14   4        6.98        8.75     18.62 o
   2  14   4      136.07      126.26     24.98 o
   3  14   4      129.01      156.31     42.10 o
   4  14   4       15.83      -14.21     33.59 o
   5  14   4        2.97      -54.04     39.73 o
  -4  15   4       77.00       87.81     52.92 o
  -3  15   4       62.03       59.87     33.58 o
  -2  15   4       11.42        9.27     22.82 o
  -1  15   4      109.96      100.04     28.98 o
   0  15   4      585.87      553.20     76.32 o
   1  15   4      108.99      120.02     21.77 o
   2  15   4        9.35        0.72     30.19 o
   3  15   4       60.73       55.71     37.60 o
   4  15   4       77.50       50.81     45.48 o
  -4  16   4        2.63        9.17     49.27 o
  -3  16   4       18.33       64.39     48.62 o
  -2  16   4       32.23       40.98     24.47 o
  -1  16   4      263.84      260.02     56.29 o
   0  16   4       25.17       41.28     25.91 o
   1  16   4      264.88      269.97     27.85 o
   2  16   4       32.51      -22.50     35.25 o
   3  16   4       18.01      -29.08     41.32 o
   4  16   4        2.72       16.52     48.23 o
  -3  17   4       89.59       65.89     51.15 o
  -2  17   4        2.36        6.63     24.27 o
  -1  17   4        6.44        9.58     23.62 o
   0  17   4       31.06        4.09     19.26 o
   1  17   4        6.48      -12.53     19.05 o
   2  17   4        2.58        9.70     43.46 o
   3  17   4       89.65       89.06     52.35 o
  -3  18   4       23.59      -32.61     44.90 o
  -2  18   4       41.03       21.05     29.76 o
  -1  18   4      127.06       69.82     29.61 o
   0  18   4       14.02       19.61     21.40 o
   1  18   4      125.44      145.12     44.42 o
   2  18   4       40.68       11.79     47.73 o
   3  18   4       23.50       37.77     53.28 o
  -2  19   4       22.13      -20.60     45.19 o
  -1  19   4       14.27        4.91     27.90 o
   0  19   4       59.04       53.70     25.10 o
   1  19   4       13.67      -12.45     31.54 o
   2  19   4       22.54       34.72     52.05 o
   1   0   5      108.03      104.33      8.26 o
   2   0   5        7.05       21.28      6.20 o
   3   0   5      110.86      103.50      9.39 o
   4   0   5     1919.31     1880.77     38.12 o
   5   0   5       76.93       70.32     16.34 o
   6   0   5       62.90       81.69     32.57 o
   7   0   5       78.60       64.17     36.88 o
  -7   1   5       19.16       26.84     67.29 o
  -6   1   5       32.87       66.57     45.18 o
  -5   1   5      192.03      199.38     31.29 o
  -4   1   5      423.29      428.40     26.01 o
  -3   1   5       94.90      111.04     13.29 o
  -2   1   5      567.56      582.70     16.54 o
  -1   1   5     1658.63     1610.99     28.66 o
   0   1   5     1127.07     1187.18     17.90 o
   1   1   5     1586.44     1526.95     22.27 o
   2   1   5      558.84      576.20     34.46 o
   3   1   5       97.09      112.98     12.51 o
   4   1   5      421.99      421.82     16.99 o
   5   1   5      189.79      231.59     20.00 o
   6   1   5       30.94       60.28     58.13 o
   7   1   5       18.08       40.12     35.67 o
  -7   2   5       51.28       25.71     35.43 o
  -6   2   5       67.14      104.33     34.63 o
  -5   2   5      231.54      279.88     27.72 o
  -4   2   5      331.42      308.08     17.26 o
  -3   2   5      287.71      289.66     23.32 o
  -2   2   5     1024.11      981.07     23.08 o
  -1   2   5      617.28      562.63     17.01 o
   0   2   5      408.34      419.50      9.66 o
   1   2   5      606.09      617.71     15.33 o
   2   2   5     1047.01     1021.32     24.53 o
   3   2   5      289.22      270.84     19.11 o
   4   2   5      330.47      313.30     20.86 o
   5   2   5      230.28      213.97     18.73 o
   6   2   5       70.13       65.61     32.61 o
   7   2   5       50.87       67.72     35.78 o
  -7   3   5       53.69       31.33     35.97 o
  -6   3   5       38.79      -33.95     28.30 o
  -5   3   5      308.25      252.95     37.46 o
  -4   3   5        2.50       12.77      9.36 o
  -3   3   5      778.86      770.29     28.60 o
  -2   3   5     1227.01     1217.18     27.17 o
  -1   3   5      179.85      222.23     11.10 o
   0   3   5        0.92        7.38      5.66 o
   1   3   5      166.82      172.63     12.96 o
   2   3   5     1254.65     1277.53     26.34 o
   3   3   5      794.90      846.05     37.83 o
   4   3   5        2.29        6.02      8.38 o
   5   3   5      307.17      311.12     32.39 o
   6   3   5       40.88       48.05     28.80 o
   7   3   5       55.11       66.01     34.85 o
  -7   4   5        8.72       40.24     34.83 o
  -6   4   5       65.16       43.44     31.60 o
  -5   4   5      107.26       93.19     31.19 o
  -4   4   5     1002.47      951.96     29.29 o
  -3   4   5      130.42      152.07     14.17 o
  -2   4   5     1424.86     1442.69     34.33 o
  -1   4   5     1872.87     1787.55     30.93 o
   0   4   5     2075.66     2083.43     30.44 o
   1   4   5     1899.76     1783.70     45.12 o
   2   4   5     1443.83     1446.53     35.54 o
   3   4   5      130.89      131.77     14.54 o
   4   4   5     1003.83      983.02     55.43 o
   5   4   5      105.65       97.72     17.71 o
   6   4   5       64.58       95.75     28.72 o
   7   4   5        7.82      105.44     36.79 o
  -7   5   5       24.04       41.14     39.00 o
  -6   5   5       49.68       51.26     32.12 o
  -5   5   5      122.06       99.92     47.98 o
  -4   5   5      216.15      219.65     17.69 o
  -3   5   5      245.09      242.61     16.00 o
  -2   5   5       90.38       76.67     10.08 o
  -1   5   5     2964.41     2804.33     43.23 o
   0   5   5      149.07      146.10      8.26 o
   1   5   5     2938.27     2710.67     79.16 o
   2   5   5       88.16       64.14     19.01 o
   3   5   5      247.31      228.05     39.50 o
   4   5   5      220.38      148.61     45.76 o
   5   5   5      121.97      117.50     33.19 o
   6   5   5       49.26       67.10     44.74 o
   7   5   5       24.68       17.04     55.82 o
  -7   6   5        1.33       19.89     37.00 o
  -6   6   5       10.06        4.31     31.80 o
  -5   6   5      343.93      293.32     41.11 o
  -4   6   5      682.36      671.16     42.81 o
  -3   6   5      176.30      210.64     17.24 o
  -2   6   5       46.83       61.22      9.95 o
  -1   6   5      788.40      745.01     30.67 o
   0   6   5       92.95      101.98      9.51 o
   1   6   5      781.29      776.95     20.84 o
   2   6   5       49.12       43.66     13.26 o
   3   6   5      168.39      156.22     23.31 o
   4   6   5      682.96      663.17     70.62 o
   5   6   5      341.69      359.08     21.68 o
   6   6   5       10.72        6.96     36.87 o
   7   6   5        1.44       63.71     33.80 o
  -6   7   5        8.83       27.83     34.72 o
  -5   7   5      275.83      210.00     46.81 o
  -4   7   5       34.32       30.86     20.75 o
  -3   7   5        9.25       -2.14     10.32 o
  -2   7   5      251.58      245.16     14.70 o
  -1   7   5     2094.66     2000.78     38.96 o
   0   7   5      121.93       97.81     10.51 o
   1   7   5     2083.90     1950.21     66.37 o
   2   7   5      251.39      249.74     17.73 o
   3   7   5       10.26        2.15     13.49 o
   4   7   5       32.92       35.13     40.87 o
   5   7   5      269.49      272.42     19.22 o
   6   7   5        8.18       26.73     25.01 o
  -6   8   5       13.51       81.37     35.96 o
  -5   8   5       82.66      113.92     44.53 o
  -4   8   5      243.85      225.14     30.00 o
  -3   8   5      224.69      246.66     19.88 o
  -2   8   5      143.33      150.64     14.69 o
  -1   8   5      196.79      201.26     14.58 o
   0   8   5      311.00      333.96     18.09 o
   1   8   5      195.14      202.72     17.80 o
   2   8   5      137.28      115.51     16.20 o
   3   8   5      218.33      193.46     23.05 o
   4   8   5      241.33      244.89     55.57 o
   5   8   5       78.61       31.26     18.70 o
   6   8   5       12.81       78.02     26.33 o
  -6   9   5       88.89       96.27     50.27 o
  -5   9   5        5.77        4.77     32.72 o
  -4   9   5      345.67      317.38     40.32 o
  -3   9   5      318.28      295.89     22.27 o
  -2   9   5      223.41      220.59     18.27 o
  -1   9   5      576.49      582.61     22.30 o
   0   9   5      780.68      749.40     23.21 o
   1   9   5      592.71      613.37     21.69 o
   2   9   5      219.58      213.24     13.35 o
   3   9   5      316.88      318.80     29.40 o
   4   9   5      342.32      250.33     56.61 o
   5   9   5        5.97       16.21     24.10 o
   6   9   5       91.78       40.92     31.62 o
  -6  10   5       14.61       22.05     34.29 o
  -5  10   5       37.37       55.50     33.74 o
  -4  10   5       80.28       89.42     66.64 o
  -3  10   5       21.59       27.00     17.81 o
  -2  10   5       72.66       91.20     17.05 o
  -1  10   5      401.56      400.64     24.83 o
   0  10   5        8.07        4.40      9.80 o
   1  10   5      395.35      388.90     17.51 o
   2  10   5       74.08       53.75     10.95 o
   3  10   5       20.22       16.51     13.08 o
   4  10   5       73.04       83.68     46.94 o
   5  10   5       37.51       31.31     15.92 o
   6  10   5       14.21      -35.27     28.91 o
  -6  11   5       15.81       54.40     40.26 o
  -5  11   5       81.17       30.61     32.98 o
  -4  11   5      132.07       95.89     33.30 o
  -3  11   5        5.54       23.49     17.25 o
  -2  11   5       63.03      103.44     22.65 o
  -1  11   5      450.54      379.59     31.08 o
   0  11   5      547.83      544.77     24.84 o
   1  11   5      450.44      428.23     35.02 o
   2  11   5       66.46       35.18     14.86 o
   3  11   5        6.66        0.59     14.48 o
   4  11   5      131.11      153.52     18.39 o
   5  11   5       81.96       54.52     27.90 o
   6  11   5       16.13       15.63     33.32 o
  -5  12   5      145.29      122.17     38.93 o
  -4  12   5       60.10       56.26     32.46 o
  -3  12   5      194.27      180.34     24.27 o
  -2  12   5       93.69       67.51     20.59 o
  -1  12   5       48.07       31.01     17.68 o
   0  12   5      146.24      130.09     16.42 o
   1  12   5       48.03       75.67     16.07 o
   2  12   5       91.05      131.62     21.12 o
   3  12   5      194.49      239.26     24.28 o
   4  12   5       59.33       67.23     34.46 o
   5  12   5      145.06      156.18     24.06 o
  -5  13   5       34.80       45.52     54.31 o
  -4  13   5       38.62       75.97     47.30 o
  -3  13   5      153.11       87.25     25.31 o
  -2  13   5      194.15      236.74     29.57 o
  -1  13   5       84.27       70.07     22.47 o
   0  13   5      360.99      386.11     41.88 o
   1  13   5       84.70       76.90     15.59 o
   2  13   5      199.93      209.10     21.61 o
   3  13   5      153.13      158.27     24.53 o
   4  13   5       38.98       43.07     21.42 o
   5  13   5       33.51       31.74     39.76 o
  -5  14   5       16.12       48.28     52.84 o
  -4  14   5       47.81       87.50     50.81 o
  -3  14   5       60.26       88.75     27.31 o
  -2  14   5      124.65      118.69     28.94 o
  -1  14   5      147.99      139.39     35.26 o
   0  14   5        3.20       37.16     19.38 o
   1  14   5      155.95      201.08     33.72 o
   2  14   5      121.34      117.98     25.09 o
   3  14   5       57.66       97.25     37.63 o
   4  14   5       48.04       71.82     39.40 o
   5  14   5       15.82       -9.89     38.85 o
  -4  15   5       43.13       -5.57     46.17 o
  -3  15   5      159.94      163.94     40.40 o
  -2  15   5       84.05      100.56     27.51 o
  -1  15   5       40.49       36.99     22.64 o
   0  15   5       40.81        8.03     19.73 o
   1  15   5       41.69       49.48     22.10 o
   2  15   5       87.85      103.67     37.57 o
   3  15   5      158.76      167.78     46.57 o
   4  15   5       42.03       -0.31     40.99 o
  -4  16   5       62.12       35.61     51.10 o
  -3  16   5       86.05      127.91     38.86 o
  -2  16   5       59.42       87.07     28.29 o
  -1  16   5       17.98       16.50     21.47 o
   0  16   5      145.59      119.21     27.29 o
   1  16   5       18.92       18.26     21.47 o
   2  16   5       58.65      101.57     45.00 o
   3  16   5       85.47      110.65     51.65 o
   4  16   5       62.49      -12.75     51.17 o
  -3  17   5        2.55      -39.06     41.17 o
  -2  17   5       20.23       15.00     38.05 o
  -1  17   5       11.48       -7.75     22.28 o
   0  17   5      141.30      156.44     30.38 o
   1  17   5       11.96       34.57     21.27 o
   2  17   5       20.38       57.33     44.20 o
   3  17   5        2.40      -15.32     48.31 o
  -2  18   5       75.96      100.63     32.31 o
  -1  18   5        0.66       -1.96     25.11 o
   0  18   5       56.95       65.20     25.00 o
   1  18   5        0.76       -9.42     25.21 o
   2  18   5       77.14       97.19     39.90 o
  -1  19   5       47.07       74.22     31.33 o
   0  19   5        4.32       -7.21     23.32 o
   1  19   5       47.58       87.97     82.93 o
   0   0   6     4426.79     4141.84     96.94 o
   1   0   6      976.49      987.65     16.62 o
   2   0   6        6.31        0.18      6.20 o
   3   0   6        0.12       -7.09      6.63 o
   4   0   6      394.50      389.66     17.86 o
   5   0   6      548.13      543.90     27.52 o
   6   0   6      201.86      229.67     39.86 o
   7   0   6       34.00       40.56     36.88 o
  -7   1   6       11.12        2.38     33.40 o
  -6   1   6       13.60       53.51     33.61 o
  -5   1   6      145.68      171.48     20.48 o
  -4   1   6      502.78      523.16     20.76 o
  -3   1   6      226.22      220.68     12.94 o
  -2   1   6      988.66     1021.29     22.86 o
  -1   1   6     2005.45     2053.02     35.55 o
   0   1   6    10365.92    10846.59    148.08 o
   1   1   6     1991.96     2030.64     28.48 o
   2   1   6      965.04      986.33     21.13 o
   3   1   6      225.54      220.12     11.05 o
   4   1   6      508.00      504.87     19.77 o
   5   1   6      139.17      131.74     35.66 o
   6   1   6       12.14       11.05     26.81 o
   7   1   6       11.05      -22.80     30.72 o
  -7   2   6       70.15      125.36     40.17 o
  -6   2   6       10.71        6.18     55.29 o
  -5   2   6      337.22      303.31     62.85 o
  -4   2   6      264.86      265.13     28.99 o
  -3   2   6      759.48      780.44     22.84 o
  -2   2   6      579.54      577.61     22.72 o
  -1   2   6      530.01      521.64     16.98 o
   0   2   6      129.09      141.59      8.94 o
   1   2   6      548.71      556.72     18.82 o
   2   2   6      559.89      575.14     19.74 o
   3   2   6      784.57      828.59     31.06 o
   4   2   6      260.37      234.05     14.38 o
   5   2   6      339.60      341.38     21.24 o
   6   2   6       11.59        9.45     67.12 o
   7   2   6       70.87       93.15     37.13 o
  -7   3   6       63.11       57.22     38.10 o
  -6   3   6      109.66       99.63     60.10 o
  -5   3   6      328.52      255.70     37.71 o
  -4   3   6      444.98      442.90     20.93 o
  -3   3   6      737.37      750.43     23.36 o
  -2   3   6      926.77     1012.46     27.92 o
  -1   3   6     1382.73     1326.30     30.62 o
   0   3   6     1039.26     1030.41     18.86 o
   1   3   6     1338.46     1295.11     47.37 o
   2   3   6      916.54     1021.40     64.11 o
   3   3   6      722.35      717.70     40.01 o
   4   3   6      443.39      428.34     23.70 o
   5   3   6      330.64      332.96     23.84 o
   6   3   6      107.71      124.47     47.12 o
   7   3   6       62.86       61.88     42.04 o
  -7   4   6       26.23       43.38     45.02 o
  -6   4   6       41.77       55.99     34.10 o
  -5   4   6      271.85      242.43     68.53 o
  -4   4   6       50.80       44.25     12.62 o
  -3   4   6      531.04      550.12     23.53 o
  -2   4   6      890.54      898.09     25.06 o
  -1   4   6     4156.81     4181.94     58.57 o
   0   4   6     2270.34     2123.80     30.92 o
   1   4   6     4159.28     4024.98    107.92 o
   2   4   6      878.94      899.09     31.90 o
   3   4   6      548.92      534.20     26.59 o
   4   4   6       50.32       41.47     39.09 o
   5   4   6      272.13      277.82     22.90 o
   6   4   6       43.01       42.07     29.27 o
   7   4   6       25.92       65.36     34.57 o
  -7   5   6        6.66        8.86     35.65 o
  -6   5   6       82.12       72.07     34.88 o
  -5   5   6      220.50      285.89     41.08 o
  -4   5   6       58.82       71.09     15.26 o
  -3   5   6      488.17      466.98     20.35 o
  -2   5   6      355.86      370.88     16.11 o
  -1   5   6        5.37        8.16      7.95 o
   0   5   6     1067.46     1134.63     20.90 o
   1   5   6        3.57       -1.04      6.08 o
   2   5   6      370.01      399.69     21.72 o
   3   5   6      476.55      479.52     21.94 o
   4   5   6       58.75       69.16     40.65 o
   5   5   6      212.60      213.50     18.19 o
   6   5   6       83.13       74.32     31.37 o
   7   5   6        6.87       85.63     37.21 o
  -6   6   6        2.76        4.70     32.22 o
  -5   6   6       92.48       86.89     33.34 o
  -4   6   6      553.09      539.52     45.10 o
  -3   6   6      341.51      343.25     34.66 o
  -2   6   6      594.66      630.02     20.85 o
  -1   6   6      579.89      599.85     18.79 o
   0   6   6      657.71      586.04     18.38 o
   1   6   6      598.48      602.85     17.73 o
   2   6   6      591.49      583.77     28.48 o
   3   6   6      337.20      357.76     25.03 o
   4   6   6      553.91      476.97     65.01 o
   5   6   6       95.99      123.50     20.20 o
   6   6   6        2.47        2.46     18.51 o
  -6   7   6       93.74      104.20     57.68 o
  -5   7   6      108.11      101.98     34.50 o
  -4   7   6      496.31      426.09     34.88 o
  -3   7   6      160.50      132.93     19.57 o
  -2   7   6      288.09      264.20     15.67 o
  -1   7   6      848.37      885.35     25.21 o
   0   7   6      439.95      414.51     16.38 o
   1   7   6      843.68      829.52     24.88 o
   2   7   6      284.93      302.85     37.97 o
   3   7   6      158.37      193.17     22.15 o
   4   7   6      501.25      531.55     67.50 o
   5   7   6      107.56       19.86     47.67 o
   6   7   6       92.74       96.81     21.82 o
  -6   8   6      125.67      191.94     44.53 o
  -5   8   6       22.12       15.03     29.88 o
  -4   8   6      102.19      131.76     26.98 o
  -3   8   6      432.76      461.50     25.38 o
  -2   8   6      724.23      720.40     25.62 o
  -1   8   6       88.26      110.91     13.14 o
   0   8   6        2.53       -8.56      9.10 o
   1   8   6       84.78      108.28     28.49 o
   2   8   6      722.19      691.98     28.58 o
   3   8   6      424.72      435.78     37.25 o
   4   8   6      104.05      117.29     46.71 o
   5   8   6       22.46       21.46     46.51 o
   6   8   6      122.71      112.64     23.53 o
  -6   9   6       18.81       45.04     39.42 o
  -5   9   6       12.16        0.64     31.32 o
  -4   9   6      129.18      102.81     31.29 o
  -3   9   6      465.01      445.21     43.20 o
  -2   9   6       29.89       20.80     11.76 o
  -1   9   6      543.11      555.74     27.76 o
   0   9   6      930.59      994.59     29.49 o
   1   9   6      537.38      567.72     27.59 o
   2   9   6       29.33       16.28      8.08 o
   3   9   6      467.85      441.55     40.23 o
   4   9   6      132.71      112.44     48.20 o
   6   9   6       19.14       27.44     22.09 o
  -6  10   6        1.86        8.51     33.85 o
  -5  10   6       11.91       16.50     31.90 o
  -4  10   6       18.49       28.41     29.94 o
  -3  10   6      210.04      245.29     28.77 o
  -2  10   6      132.60      136.23     17.82 o
  -1  10   6       48.52       55.66     12.99 o
   0  10   6      819.53      796.92     28.12 o
   1  10   6       48.57       27.52     11.27 o
   2  10   6      135.79      135.20     13.50 o
   3  10   6      204.84      206.48     48.79 o
   6  10   6        2.25       50.87     30.11 o
  -5  11   6       16.34       22.82     32.57 o
  -4  11   6      122.60      120.34     35.58 o
  -3  11   6      107.06       78.81     20.32 o
  -2  11   6      203.47      233.91     24.09 o
  -1  11   6      435.05      467.50     27.75 o
   0  11   6     1289.75     1317.83     55.16 o
   1  11   6      439.78      452.57     19.48 o
   2  11   6      202.04      226.84     18.67 o
   3  11   6      109.22       92.84     16.19 o
   5  11   6       16.72       44.06     24.68 o
  -5  12   6       19.57        5.67     32.40 o
  -4  12   6      119.67       56.18     33.08 o
  -3  12   6       32.39       33.82     24.92 o
  -2  12   6      244.01      286.37     27.13 o
  -1  12   6      267.60      278.87     33.59 o
   0  12   6      345.66      336.83     25.00 o
   1  12   6      261.72      254.54     25.36 o
   2  12   6      240.91      242.53     20.61 o
   3  12   6       34.91       16.30     24.63 o
   4  12   6      121.23      148.44     20.65 o
   5  12   6       20.29       36.97     20.25 o
  -5  13   6       38.82       69.82     53.23 o
  -4  13   6       19.66      -51.52     40.53 o
  -3  13   6       71.34       89.84     26.05 o
  -2  13   6      121.75      124.90     46.94 o
  -1  13   6      303.04      317.99     31.23 o
   0  13   6       12.67      -11.08     18.11 o
   1  13   6      304.68      335.28     21.96 o
   2  13   6      121.96      130.52     19.45 o
   3  13   6       70.83       93.81     22.62 o
   4  13   6       19.02       55.10     22.28 o
   5  13   6       39.08       36.86     38.22 o
  -5  14   6       52.40       54.79     55.30 o
  -4  14   6       43.80       65.21     49.29 o
  -3  14   6      163.06      153.60     30.28 o
  -2  14   6      166.83      135.10     28.02 o
  -1  14   6        7.28       11.57     18.70 o
   0  14   6        1.90       -2.96     25.38 o
   1  14   6        7.70       14.49     16.09 o
   2  14   6      166.97      167.92     31.24 o
   3  14   6      160.04      222.23     44.65 o
   4  14   6       43.93       36.16     40.15 o
   5  14   6       51.51       77.00     49.94 o
  -4  15   6       31.69      -57.24     45.93 o
  -3  15   6       11.33       63.26     34.29 o
  -2  15   6        9.99       59.35     25.37 o
  -1  15   6       82.32       93.60     33.27 o
   0  15   6      470.70      485.57     54.68 o
   1  15   6       80.27       90.22     21.10 o
   2  15   6       10.51       52.03     38.10 o
   3  15   6       11.46      -12.17     38.92 o
   4  15   6       31.31      -20.53     44.80 o
  -4  16   6       44.90      -39.19     48.55 o
  -3  16   6        3.16       23.48     33.46 o
  -2  16   6       49.13       39.10     25.53 o
  -1  16   6       13.70       39.87     24.61 o
   0  16   6       51.75      -13.62     31.92 o
   1  16   6       13.16        0.75     20.17 o
   2  16   6       49.69       41.64     41.68 o
   3  16   6        2.95       -3.99     40.60 o
   4  16   6       45.06       18.13     61.47 o
  -3  17   6        1.00      -52.29     45.23 o
  -2  17   6       63.53       54.99     36.79 o
  -1  17   6       30.36        7.75     23.65 o
   0  17   6        9.05       -4.22     23.14 o
   1  17   6       29.30       30.74     25.37 o
   2  17   6       62.81       51.93     56.23 o
   3  17   6        0.95       24.54     56.13 o
  -2  18   6        1.67        4.04     27.32 o
  -1  18   6       45.09       63.99     30.67 o
   0  18   6      129.19      121.92     28.03 o
   1  18   6       45.67       43.77     35.50 o
   2  18   6        2.01       24.24     37.96 o
  -1  19   6       40.96       81.59     31.59 o
   0  19   6        2.36       12.79     29.75 o
   1  19   6       41.56      -21.11     36.46 o
   1   0   7      227.58      261.60      9.43 o
   2   0   7        0.70       -0.72      6.56 o
   3   0   7      374.43      318.70     14.28 o
   4   0   7      462.48      461.28     19.23 o
   5   0   7      100.62      107.41     17.48 o
   6   0   7       11.60       21.24     29.77 o
   7   0   7       90.75      169.20     42.88 o
  -7   1   7       18.02       -2.69     38.82 o
  -6   1   7       93.67       89.51     34.29 o
  -5   1   7       43.89       14.88     18.59 o
  -4   1   7     1634.96     1583.58     51.03 o
  -3   1   7     1055.45     1055.18     26.07 o
  -2   1   7     2846.35     2750.65     51.60 o
  -1   1   7      549.55      503.57     18.43 o
   0   1   7        5.53        1.30      5.61 o
   1   1   7      554.13      542.49     14.04 o
   2   1   7     2863.05     2723.74     45.32 o
   3   1   7     1054.41     1000.31     48.68 o
   4   1   7     1607.60     1552.00     35.45 o
   5   1   7       43.19       38.86     20.30 o
   6   1   7       89.35      161.18     34.75 o
   7   1   7       17.61       -1.85     58.95 o
  -7   2   7       89.78       73.53     39.69 o
  -6   2   7        8.33       -1.18     29.47 o
  -5   2   7       90.50      124.48     30.83 o
  -4   2   7      494.52      481.96     21.42 o
  -3   2   7      492.60      496.96     19.21 o
  -2   2   7     1404.07     1370.00     33.06 o
  -1   2   7      813.07      831.68     30.38 o
   0   2   7      727.19      767.09     19.52 o
   1   2   7      769.65      783.60     18.98 o
   2   2   7     1391.94     1357.88     54.16 o
   3   2   7      491.76      474.81     23.66 o
   4   2   7      500.60      519.13     28.59 o
   5   2   7       94.83      110.35     21.67 o
   6   2   7        7.99        3.65     26.71 o
   7   2   7       88.84      112.86     38.40 o
  -7   3   7       20.23        8.56     79.48 o
  -6   3   7       61.02       16.33     31.40 o
  -5   3   7      230.68      205.55     43.80 o
  -4   3   7     1653.98     1676.27     42.89 o
  -3   3   7       79.74       66.32     11.78 o
  -2   3   7     1261.49     1330.67     33.15 o
  -1   3   7     2126.48     2230.76     40.14 o
   0   3   7     1624.38     1634.57     27.81 o
   1   3   7     2136.10     2143.58     36.76 o
   2   3   7     1238.37     1239.92     33.89 o
   3   3   7       80.34       70.14     21.20 o
   4   3   7     1644.90     1652.83     46.94 o
   5   3   7      234.46      186.21     16.67 o
   6   3   7       58.66       57.84     29.64 o
   7   3   7       20.21       73.25     35.50 o
  -7   4   7       53.47       91.66     39.80 o
  -6   4   7       31.80       57.90     33.05 o
  -5   4   7      222.26      265.85     38.22 o
  -4   4   7      116.46       76.63     16.16 o
  -3   4   7      194.05      225.63     15.96 o
  -2   4   7      230.84      233.47     15.00 o
  -1   4   7     1640.33     1692.18     34.24 o
   0   4   7      717.45      807.13     18.43 o
   1   4   7     1675.12     1699.97     32.84 o
   2   4   7      235.37      242.31     15.96 o
   3   4   7      197.50      203.73     45.04 o
   4   4   7      117.60      159.11     49.11 o
   5   4   7      219.77      198.59     26.26 o
   6   4   7       31.12       24.44     19.48 o
   7   4   7       54.02      113.30     38.50 o
  -6   5   7       33.16      106.50     75.94 o
  -5   5   7      170.32      174.94     37.32 o
  -4   5   7      232.76      239.43     28.31 o
  -3   5   7      386.87      431.72     29.36 o
  -2   5   7      257.71      310.38     21.53 o
  -1   5   7     2502.03     2545.98     42.52 o
   0   5   7      684.17      642.49     19.26 o
   1   5   7     2494.99     2561.38     39.55 o
   2   5   7      243.31      288.77     34.98 o
   3   5   7      392.55      384.22     25.55 o
   4   5   7      235.90      208.64     52.88 o
   5   5   7      171.81      210.44     17.77 o
   6   5   7       32.04       51.45     20.57 o
  -6   6   7       16.60        6.15     32.70 o
  -5   6   7       29.41       60.83     31.17 o
  -4   6   7       10.47       -2.91     18.90 o
  -3   6   7      701.96      748.80     37.93 o
  -2   6   7       80.45       95.29     12.04 o
  -1   6   7       88.13       86.37     10.86 o
   0   6   7        5.70        8.74      8.71 o
   1   6   7       83.19       64.16     10.80 o
   2   6   7       84.81      101.89     16.71 o
   3   6   7      704.19      679.38     29.87 o
   4   6   7        9.92       74.16     45.64 o
   5   6   7       29.75       67.97     48.36 o
   6   6   7       15.76       34.08     32.75 o
  -6   7   7       64.04       60.78     37.05 o
  -5   7   7       77.69       85.79     49.14 o
  -4   7   7      246.19      207.53     29.60 o
  -3   7   7      260.88      229.43     22.67 o
  -2   7   7       79.85       81.62     12.36 o
  -1   7   7      607.14      616.54     22.10 o
   0   7   7      303.86      259.17     15.45 o
   1   7   7      622.33      597.84     17.23 o
   2   7   7       86.31      105.89     17.77 o
   3   7   7      258.75      268.55     64.94 o
   4   7   7      253.86      252.34     56.58 o
   5   7   7       77.94       31.79     44.26 o
   6   7   7       61.80       74.47     39.63 o
  -6   8   7       21.02       47.12     35.71 o
  -5   8   7       13.35       10.51     31.17 o
  -4   8   7      457.67      466.82     38.05 o
  -3   8   7      359.52      363.54     27.10 o
  -2   8   7       91.43       85.84     17.26 o
  -1   8   7     1165.60     1215.78     33.80 o
   0   8   7     1282.21     1259.40     33.11 o
   1   8   7     1157.23     1118.98     25.47 o
   2   8   7       89.26      102.51     15.19 o
   3   8   7      363.45      420.74     48.29 o
   4   8   7      462.29      440.78     66.65 o
   6   8   7       21.93       15.94     19.68 o
  -6   9   7       17.95       55.88     37.13 o
  -5   9   7       44.09       99.84     34.79 o
  -4   9   7       49.06       84.74     24.30 o
  -3   9   7       74.35       87.07     28.74 o
  -2   9   7       35.58       31.39     12.79 o
  -1   9   7      166.99      174.24     15.80 o
   0   9   7     1727.15     1768.13     42.88 o
   1   9   7      171.56      165.81     13.35 o
   2   9   7       35.11       38.46      8.74 o
   3   9   7       74.20      117.71     46.37 o
   6   9   7       19.12       68.32     24.91 o
  -6  10   7        8.16      -15.60     34.86 o
  -5  10   7       50.08       47.26     34.76 o
  -4  10   7       57.08       81.71     32.98 o
  -3  10   7      452.84      420.53     31.21 o
  -2  10   7      374.40      396.47     27.76 o
  -1  10   7      520.00      513.04     23.47 o
   0  10   7     1644.31     1676.91     41.80 o
   1  10   7      510.67      490.37     20.63 o
   2  10   7      383.30      388.85     18.85 o
   6  10   7        7.96       24.13     21.54 o
  -5  11   7        8.07       -4.05     50.83 o
  -4  11   7       22.95       65.60     33.05 o
  -3  11   7      185.99      159.77     23.76 o
  -2  11   7      251.88      235.07     25.20 o
  -1  11   7        5.85       -0.91     15.44 o
   0  11   7      461.90      470.00     27.38 o
   1  11   7        5.79       23.62     11.63 o
   2  11   7      257.65      227.55     20.13 o
   3  11   7      181.27      211.59     25.38 o
  -5  12   7       14.25       16.38     35.99 o
  -4  12   7        0.56       31.66     29.73 o
  -3  12   7       24.27       30.26     19.52 o
  -2  12   7       75.64       65.40     19.79 o
  -1  12   7      630.16      592.31     32.77 o
   0  12   7      554.41      627.20     33.04 o
   1  12   7      630.00      606.32     31.66 o
   2  12   7       71.86       68.63     16.28 o
   3  12   7       25.09       33.00     16.96 o
   4  12   7        0.55        2.79     15.19 o
   5  12   7       13.55       12.05     26.79 o
  -5  13   7       26.69       86.84     58.08 o
  -4  13   7       33.91        1.99     48.00 o
  -3  13   7       68.62       61.22     27.83 o
  -2  13   7       51.04       20.91     22.71 o
  -1  13   7       65.73       57.90     22.21 o
   0  13   7       33.51        5.40     17.80 o
   1  13   7       67.50       69.50     18.05 o
   2  13   7       50.52       49.20     20.17 o
   3  13   7       67.38      111.31     44.71 o
   4  13   7       34.97       10.42     27.43 o
   5  13   7       24.98       13.69     37.14 o
  -4  14   7        3.79      -37.45     44.54 o
  -3  14   7       94.62       65.17     25.79 o
  -2  14   7       42.95       20.84     22.20 o
  -1  14   7       30.23       33.63     21.57 o
   0  14   7      526.00      608.87     48.89 o
   1  14   7       33.38       -0.84     20.17 o
   2  14   7       42.70       78.61     37.29 o
   3  14   7       95.40      159.64     42.38 o
   4  14   7        3.64       11.31     41.63 o
  -4  15   7       61.66      105.00     57.39 o
  -3  15   7       49.09       55.37     33.26 o
  -2  15   7      118.95      141.29     30.53 o
  -1  15   7       55.79       78.49     26.17 o
   0  15   7      213.71      252.91     31.75 o
   1  15   7       54.58       54.61     19.58 o
   2  15   7      118.76      117.04     29.44 o
   3  15   7       47.39       73.45     45.67 o
   4  15   7       61.52       78.11     55.80 o
  -3  16   7        0.04      -16.29     30.91 o
  -2  16   7      118.43       67.64     29.95 o
  -1  16   7       65.95       68.51     26.72 o
   0  16   7      244.86      237.99     34.71 o
   1  16   7       64.16       72.62     25.55 o
   2  16   7      117.97      198.45     38.79 o
   3  16   7        0.05       -8.21     48.45 o
  -3  17   7       26.95       46.92     54.45 o
  -2  17   7       26.72       30.05     27.89 o
  -1  17   7       20.46        4.57     24.26 o
   0  17   7       81.71      111.23     38.38 o
   1  17   7       20.48        8.70     29.00 o
   2  17   7       25.25       53.96     35.65 o
   3  17   7       28.48        9.36     60.79 o
  -2  18   7       76.83       37.73     30.40 o
  -1  18   7       14.14        2.88     26.35 o
   0  18   7      129.76      116.42     32.16 o
   1  18   7       13.33       60.72     34.45 o
   2  18   7       77.11        4.98     39.28 o
   0  19   7       50.35       -4.86     61.17 o
   0   0   8       92.05       91.94     13.90 o
   1   0   8      743.03      760.81     22.95 o
   2   0   8        1.34       -9.31      8.92 o
   3   0   8       19.37      -12.51     10.70 o
   4   0   8       17.87       24.51     10.60 o
   5   0   8      714.51      665.87     30.94 o
   6   0   8      231.87      230.05     39.77 o
   7   0   8       24.66       14.65     35.94 o
  -7   1   8       25.18       48.00     48.55 o
  -6   1   8       47.93        3.53     30.79 o
  -5   1   8      107.76      127.20     22.56 o
  -4   1   8       42.65       29.53     11.88 o
  -3   1   8      503.65      481.52     18.62 o
  -2   1   8     1770.43     1657.32     40.97 o
  -1   1   8     3265.67     3322.23     59.06 o
   0   1   8      648.35      637.14     20.52 o
   1   1   8     3286.56     3381.69     47.23 o
   2   1   8     1761.97     1639.41     38.15 o
   3   1   8      509.26      475.66     20.20 o
   4   1   8       45.66       47.19     11.13 o
   5   1   8      105.38      112.35     16.83 o
   6   1   8       47.45       17.67     27.20 o
   7   1   8       25.43       29.54     44.48 o
  -7   2   8        9.74       61.15     43.85 o
  -6   2   8       37.65       28.24     31.69 o
  -5   2   8      424.42      401.85    104.55 o
  -4   2   8        6.75       -0.35     11.48 o
  -3   2   8      324.63      330.07     17.01 o
  -2   2   8       10.13       17.37      9.95 o
  -1   2   8      430.67      496.54     19.53 o
   0   2   8      990.99      940.78     22.71 o
   1   2   8      434.98      459.03     17.07 o
   2   2   8       12.19       17.59      8.07 o
   3   2   8      339.03      333.39     23.26 o
   4   2   8        7.14       12.71      9.17 o
   5   2   8      428.49      453.98     23.93 o
   6   2   8       37.59       59.13     77.29 o
   7   2   8        9.98       16.79     35.01 o
  -6   3   8       16.44       26.29     31.89 o
  -5   3   8      311.57      312.67     40.27 o
  -4   3   8       57.77       63.30     14.54 o
  -3   3   8      858.99      811.33     25.95 o
  -2   3   8      436.30      424.39     19.90 o
  -1   3   8      511.36      530.93     20.68 o
   0   3   8      120.35      108.84      9.97 o
   1   3   8      517.64      526.30     16.30 o
   2   3   8      439.48      437.25     19.58 o
   3   3   8      876.43      812.01     70.54 o
   4   3   8       61.15       56.86     11.04 o
   5   3   8      314.08      343.81     22.41 o
   6   3   8       16.59       61.58     45.52 o
  -6   4   8       51.49       39.92     34.29 o
  -5   4   8      265.38      247.72     44.23 o
  -4   4   8      729.91      712.78     33.49 o
  -3   4   8        5.96        0.00     12.70 o
  -2   4   8       30.87       20.94     11.16 o
  -1   4   8      354.02      379.77     18.57 o
   0   4   8      664.09      631.13     19.10 o
   1   4   8      367.55      347.66     13.79 o
   2   4   8       26.64       19.29     10.07 o
   3   4   8        4.98        7.12     22.42 o
   4   4   8      728.64      676.28     75.17 o
   5   4   8      264.84      309.66     17.81 o
   6   4   8       50.91      105.89     23.01 o
  -6   5   8      124.66      132.23     39.24 o
  -5   5   8       63.38       54.87     31.88 o
  -4   5   8      158.54      165.07     30.83 o
  -3   5   8      178.76      190.02     18.70 o
  -2   5   8      294.95      309.35     17.77 o
  -1   5   8      463.64      476.40     21.53 o
   0   5   8        0.20        2.69      8.72 o
   1   5   8      476.96      489.29     15.30 o
   2   5   8      291.39      299.74     19.12 o
   3   5   8      188.25      186.33     28.08 o
   4   5   8      157.28      142.55     49.91 o
   5   5   8       64.82       48.05     12.75 o
   6   5   8      124.56      179.76     25.85 o
  -6   6   8       41.76       13.83     35.10 o
  -5   6   8       29.59       63.18     31.48 o
  -4   6   8      155.65      142.99     26.88 o
  -3   6   8      376.63      376.61     23.75 o
  -2   6   8      554.84      540.68     25.16 o
  -1   6   8        3.76        8.72      9.09 o
   0   6   8      384.15      387.87     17.75 o
   1   6   8        3.60       -6.86      6.84 o
   2   6   8      563.25      519.92     38.29 o
   3   6   8      377.72      346.49     21.42 o
   4   6   8      155.91      183.66     51.66 o
   5   6   8       31.06      -56.42     38.66 o
   6   6   8       39.20       91.10     31.57 o
  -6   7   8       14.26       57.63     35.34 o
  -5   7   8      150.39      222.39     40.70 o
  -4   7   8       23.13       10.80     20.77 o
  -3   7   8       69.70       98.58     21.86 o
  -2   7   8      216.88      227.53     16.17 o
  -1   7   8      202.26      178.51     14.89 o
   0   7   8     2394.41     2395.83     48.30 o
   1   7   8      201.26      181.26     11.66 o
   2   7   8      211.29      211.85     33.27 o
   3   7   8       64.41       67.13     16.12 o
   4   7   8       23.42       96.35     46.77 o
   5   7   8      150.69      241.89     61.48 o
   6   7   8       13.59       37.90     20.79 o
  -6   8   8        7.83       16.06     34.83 o
  -5   8   8      107.43      165.01     40.68 o
  -4   8   8       32.77       19.35     24.28 o
  -3   8   8        9.47      -10.96     22.49 o
  -2   8   8       82.49      111.17     18.54 o
  -1   8   8      749.80      779.01     28.58 o
   0   8   8     3041.53     3000.29     57.76 o
   1   8   8      758.12      732.03     21.11 o
   2   8   8       81.71       54.80     14.94 o
   3   8   8       10.47       30.76     40.60 o
   4   8   8       33.54        3.70     39.95 o
   6   8   8        7.57       54.60     25.55 o
  -6   9   8        1.08      -20.31     32.80 o
  -5   9   8       21.69        4.14     33.73 o
  -4   9   8      263.79      290.93     40.06 o
  -3   9   8       27.79       32.23     17.48 o
  -2   9   8      176.58      177.45     21.40 o
  -1   9   8       21.68       27.87     18.08 o
   0   9   8      369.31      411.75     21.18 o
   1   9   8       18.85       28.84      9.84 o
   2   9   8      172.75      193.38     12.94 o
   3   9   8       25.06        9.36     36.59 o
  -6  10   8       37.22       90.59     60.99 o
  -5  10   8       35.40       -6.16     39.22 o
  -4  10   8       82.90       51.83     32.11 o
  -3  10   8        5.90       23.38     17.70 o
  -2  10   8      511.94      435.71     29.62 o
  -1  10   8      163.28      172.16     18.60 o
   0  10   8      322.59      329.86     20.70 o
   1  10   8      167.94      159.87     16.37 o
   2  10   8      517.16      483.21     22.83 o
  -5  11   8       11.77       66.72     36.94 o
  -4  11   8       79.82       83.41     68.58 o
  -3  11   8      116.68      153.30     24.08 o
  -2  11   8      181.77      155.25     22.66 o
  -1  11   8      599.68      618.87     32.65 o
   0  11   8       20.36       -0.52     12.65 o
   1  11   8      595.95      618.35     56.00 o
   2  11   8      190.30      183.29     25.42 o
   3  11   8      117.69      128.67     24.86 o
  -5  12   8       30.46       55.71     37.96 o
  -4  12   8        9.06       -5.16     30.61 o
  -3  12   8       97.40       66.29     21.53 o
  -2  12   8      213.55      210.97     25.66 o
  -1  12   8       15.33       37.51     17.34 o
   0  12   8       11.46       -3.87     17.44 o
   1  12   8       16.29       34.38     15.29 o
   2  12   8      211.22      236.80     30.57 o
   3  12   8       94.12      120.30     22.18 o
  -5  13   8       13.90       -6.22     45.71 o
  -4  13   8       49.98      -37.02     44.20 o
  -3  13   8       18.60       16.45     24.43 o
  -2  13   8        1.25       20.11     20.84 o
  -1  13   8       55.27       31.95     21.47 o
   0  13   8      568.86      558.16     66.54 o
   1  13   8       56.66       44.85     21.06 o
   2  13   8        1.42      -20.57     14.97 o
   3  13   8       18.17       57.16     21.48 o
   4  13   8       49.64      114.79     22.20 o
  -4  14   8       24.51       34.29     50.32 o
  -3  14   8        5.17       26.16     24.60 o
  -2  14   8       34.88      -12.82     26.16 o
  -1  14   8      185.93      257.49     32.61 o
   0  14   8       10.47       31.33     27.96 o
   1  14   8      188.03      214.06     24.74 o
   2  14   8       34.61       36.12     24.71 o
   3  14   8        4.83       11.19     37.29 o
   4  14   8       25.35       94.96     52.29 o
  -4  15   8      119.63      122.04     62.89 o
  -3  15   8       35.93       -5.98     63.59 o
  -2  15   8       12.63       24.58     23.87 o
  -1  15   8      128.06      111.78     31.63 o
   0  15   8       26.30       80.18     25.39 o
   1  15   8      126.54      169.50     28.88 o
   2  15   8       12.96        5.26     46.31 o
   3  15   8       35.03       32.20     44.35 o
   4  15   8      115.66      182.36     74.54 o
  -3  16   8       45.77       37.42     69.15 o
  -2  16   8       55.05       58.79     28.66 o
  -1  16   8       57.76       36.86     26.32 o
   0  16   8      139.33      140.88     29.91 o
   1  16   8       58.73       76.11     33.04 o
   2  16   8       57.10      119.72     36.13 o
   3  16   8       46.83       21.92     54.29 o
  -3  17   8       53.01       51.19     57.60 o
  -2  17   8       72.42       45.42     37.70 o
  -1  17   8       16.65      -17.34     25.50 o
   0  17   8        9.56       11.63     25.66 o
   1  17   8       16.49       48.60     35.47 o
   2  17   8       73.09      131.32     43.21 o
   3  17   8       53.16      224.53     83.27 o
  -2  18   8       24.95       22.22     38.52 o
  -1  18   8       25.15       51.20     33.82 o
   0  18   8        3.26        5.02     34.57 o
   1  18   8       24.28       57.08     37.07 o
   2  18   8       24.94      -10.06     58.90 o
   1   0   9     1856.77     1944.41     40.93 o
   2   0   9      280.32      318.27     18.25 o
   3   0   9      741.63      774.51     24.22 o
   4   0   9      506.65      576.54     25.55 o
   5   0   9        5.66       31.88     18.73 o
   6   0   9       70.89       84.59     64.04 o
  -6   1   9       28.52       38.16     32.75 o
  -5   1   9       52.51       47.25     26.57 o
  -4   1   9       38.76       35.87     12.41 o
  -3   1   9       69.28       77.75     12.70 o
  -2   1   9      156.77      166.44     15.77 o
  -1   1   9     1633.05     1651.38     37.89 o
   0   1   9       21.63       23.83      8.49 o
   1   1   9     1597.62     1538.33     31.25 o
   2   1   9      152.99      144.69     13.57 o
   3   1   9       69.86       84.15     10.72 o
   4   1   9       39.91       36.54     17.04 o
   5   1   9       51.53       26.16     17.42 o
   6   1   9       28.81       20.63     28.32 o
  -6   2   9       49.13       53.94     32.40 o
  -5   2   9       56.39       78.14     36.47 o
  -4   2   9      518.10      523.61     27.51 o
  -3   2   9      102.38       96.17     16.94 o
  -2   2   9      406.80      443.92     22.91 o
  -1   2   9      655.17      623.77     27.33 o
   0   2   9        4.71       16.49      7.85 o
   1   2   9      643.39      627.44     20.80 o
   2   2   9      418.06      466.54     20.17 o
   3   2   9      108.02      104.81     13.18 o
   4   2   9      523.50      513.66     21.33 o
   5   2   9       55.25       42.43     18.09 o
   6   2   9       49.28       30.86     56.61 o
  -6   3   9       30.21       67.07     35.29 o
  -5   3   9      140.24      140.75     33.88 o
  -4   3   9      438.15      411.98     25.23 o
  -3   3   9      183.76      222.92     18.52 o
  -2   3   9     1785.79     1762.86     47.18 o
  -1   3   9     1075.95     1079.67     30.36 o
   0   3   9       37.10       66.60      9.62 o
   1   3   9     1090.39     1098.20     32.47 o
   2   3   9     1813.42     1834.43     35.48 o
   3   3   9      184.21      130.97     25.86 o
   4   3   9      431.39      416.66     17.43 o
   5   3   9      138.98      144.56     23.88 o
   6   3   9       30.50       34.54     26.69 o
  -6   4   9       42.05      113.16     38.19 o
  -5   4   9      219.45      202.79     79.04 o
  -4   4   9      646.39      691.92     49.28 o
  -3   4   9      524.54      544.11     28.88 o
  -2   4   9      564.55      553.10     27.00 o
  -1   4   9       77.94       78.71     12.98 o
   0   4   9      134.23      123.01     15.37 o
   1   4   9       80.62       84.78      8.92 o
   2   4   9      568.68      518.82     39.80 o
   3   4   9      524.98      370.55    102.95 o
   4   4   9      651.83      785.07     79.43 o
   5   4   9      221.73      217.75     16.72 o
   6   4   9       41.28       37.32     36.28 o
  -6   5   9       33.06       26.79     42.10 o
  -5   5   9      297.65      364.65     48.22 o
  -4   5   9       35.00       64.59     22.87 o
  -3   5   9      102.43       97.52     16.06 o
  -2   5   9      130.69      180.05     23.15 o
  -1   5   9      218.02      258.46     20.48 o
   0   5   9        0.11        1.27      8.92 o
   1   5   9      230.51      283.32     13.12 o
   2   5   9      124.41      125.22     15.38 o
   3   5   9       98.51       79.73     40.59 o
   4   5   9       38.04        9.51     42.09 o
   5   5   9      298.08      281.73     45.08 o
   6   5   9       32.76       36.94     22.11 o
  -6   6   9       24.57       11.88     65.93 o
  -5   6   9       49.96      105.66     35.37 o
  -4   6   9      169.65      154.62     27.49 o
  -3   6   9      112.90      126.62     23.20 o
  -2   6   9     1203.95     1310.36     51.77 o
  -1   6   9      566.49      528.19     27.81 o
   0   6   9      512.78      504.56     20.92 o
   1   6   9      567.10      522.30     17.61 o
   2   6   9     1213.97     1292.80     39.14 o
   3   6   9      114.24      113.74     22.85 o
   4   6   9      172.77      120.04     50.94 o
   5   6   9       50.01      132.85     56.28 o
   6   6   9       25.39       56.19     18.70 o
  -6   7   9        8.38      -11.55     57.55 o
  -5   7   9       58.36       60.47     33.85 o
  -4   7   9       17.01       36.33     22.64 o
  -3   7   9       33.66       47.11     21.98 o
  -2   7   9       12.72       28.49     15.94 o
  -1   7   9      930.28      988.74     31.33 o
   0   7   9       53.38       40.32     11.85 o
   1   7   9      943.91      941.10     24.14 o
   2   7   9       14.97        1.56      8.49 o
   3   7   9       32.95        4.66     38.63 o
   4   7   9       17.92       44.35     47.42 o
   6   7   9        7.63      -12.75     24.47 o
  -6   8   9        2.46        6.21     34.59 o
  -5   8   9       17.61       58.27     32.73 o
  -4   8   9       52.93       49.26     24.55 o
  -3   8   9       13.33       -0.30     19.00 o
  -2   8   9       54.72       64.54     14.47 o
  -1   8   9       31.17       21.72     12.39 o
   0   8   9       41.85       42.26     15.12 o
   1   8   9       30.07       39.22     10.01 o
   2   8   9       54.86       51.88     12.51 o
   3   8   9       16.71       27.71     39.04 o
  -6   9   9        6.93       38.81     36.29 o
  -5   9   9       42.90       28.64     35.24 o
  -4   9   9       45.47       -6.52     28.66 o
  -3   9   9      250.51      245.18     37.66 o
  -2   9   9      154.89      145.63     21.45 o
  -1   9   9      304.71      307.03     27.79 o
   0   9   9      847.49      910.05     30.37 o
   1   9   9      303.86      309.85     19.73 o
   2   9   9      151.33      147.21     14.59 o
  -5  10   9       55.25       33.10     35.56 o
  -4  10   9       13.42       21.56     29.59 o
  -3  10   9      225.75      232.59     26.38 o
  -2  10   9      134.32      135.06     21.72 o
  -1  10   9      147.04      142.45     20.53 o
   0  10   9      420.86      458.39     23.94 o
   1  10   9      146.15      140.25     15.27 o
   2  10   9      140.81      163.39     17.96 o
  -5  11   9       28.29       18.48     41.04 o
  -4  11   9      104.73       57.69     33.81 o
  -3  11   9       83.15       86.95     27.11 o
  -2  11   9      118.95      108.63     21.83 o
  -1  11   9      475.36      470.49     30.46 o
   0  11   9      504.55      573.63     40.22 o
   1  11   9      468.68      501.95     49.86 o
   2  11   9      125.39      145.50     17.64 o
   3  11   9       84.36       74.03     24.54 o
  -5  12   9       13.72        4.84     54.54 o
  -4  12   9       79.34      155.76     39.58 o
  -3  12   9       38.07       46.96     20.91 o
  -2  12   9       24.94       21.97     18.84 o
  -1  12   9      232.42      263.22     26.30 o
   0  12   9        5.21       -2.15     17.54 o
   1  12   9      232.79      220.72     21.76 o
   2  12   9       23.37       20.70     15.79 o
   3  12   9       39.77       84.53     19.07 o
  -4  13   9       49.74       91.46     55.20 o
  -3  13   9        4.99        5.14     23.22 o
  -2  13   9       66.38       72.87     25.17 o
  -1  13   9      195.03      200.86     29.57 o
   0  13   9       54.02       15.95     20.23 o
   1  13   9      197.31      220.13     24.09 o
   2  13   9       63.30       87.08     27.62 o
   3  13   9        4.72        9.21     20.00 o
   4  13   9       50.45       91.44     21.22 o
  -4  14   9       18.39      -16.13     47.92 o
  -3  14   9       31.56       52.58     28.41 o
  -2  14   9       15.86       12.44     22.82 o
  -1  14   9        7.49       -1.17     21.00 o
   0  14   9      148.46      155.82     27.18 o
   1  14   9        7.22       -1.96     20.32 o
   2  14   9       16.54        5.54     24.65 o
   3  14   9       32.17       92.51     47.49 o
   4  14   9       18.39      -93.90     55.58 o
  -4  15   9        6.65       44.73     54.48 o
  -3  15   9        6.05      -21.92     29.61 o
  -2  15   9       29.94       66.46     26.99 o
  -1  15   9       56.11       55.63     25.37 o
   0  15   9      159.21      213.32     32.74 o
   1  15   9       56.56       15.32     27.93 o
   2  15   9       29.35       87.21     45.01 o
   3  15   9        5.69       63.55     48.64 o
   4  15   9        7.03      -99.54     75.17 o
  -3  16   9       48.23       91.94     41.24 o
  -2  16   9       15.79       -0.79     26.11 o
  -1  16   9       57.87       69.14     28.77 o
   0  16   9        2.53       19.78     24.78 o
   1  16   9       58.37       94.74     61.23 o
   2  16   9       15.98      -13.77     31.63 o
   3  16   9       49.07       99.09    137.75 o
  -2  17   9       30.38        7.19     31.52 o
  -1  17   9       24.28       -1.48     25.87 o
   0  17   9       29.88       83.54     36.55 o
   1  17   9       25.30       90.30     40.11 o
   2  17   9       29.04       36.39     39.03 o
  -1  18   9        0.91       45.39     31.10 o
   0  18   9        1.08      -28.35     34.43 o
   1  18   9        1.08      -30.01     36.11 o
   0   0  10      256.13      271.99     20.42 o
   1   0  10      734.52      790.40     25.89 o
   2   0  10       43.06       59.61     13.08 o
   3   0  10      805.47      713.61     28.97 o
   4   0  10      174.65      157.70     17.69 o
   5   0  10       29.38       64.74     20.19 o
   6   0  10        5.53       36.02     62.16 o
  -6   1  10        4.08       18.39     30.43 o
  -5   1  10        8.02       11.85     26.18 o
  -4   1  10      350.41      314.12     20.62 o
  -3   1  10      975.57      959.07     34.60 o
  -2   1  10      293.43      314.97     20.02 o
  -1   1  10     1894.87     1873.13     47.86 o
   0   1  10      235.87      242.80     13.99 o
   1   1  10     1883.80     1830.35     35.97 o
   2   1  10      299.48      296.59     18.53 o
   3   1  10      974.08      962.68     29.27 o
   4   1  10      349.34      302.33     19.17 o
   5   1  10        6.83        7.66     15.03 o
   6   1  10        3.68       17.54     28.77 o
  -6   2  10       21.27       81.02     34.31 o
  -5   2  10        6.90       42.05     28.35 o
  -4   2  10      305.12      292.75     21.26 o
  -3   2  10      388.04      351.41     23.42 o
  -2   2  10       51.35       85.23     14.72 o
  -1   2  10      734.63      790.27     26.69 o
   0   2  10      705.56      751.90     24.00 o
   1   2  10      742.19      733.60     25.48 o
   2   2  10       55.76       81.75     12.43 o
   3   2  10      383.01      387.10     16.63 o
   4   2  10      303.27      307.53     24.00 o
   5   2  10        7.61        5.39     14.03 o
   6   2  10       21.81       -2.21     27.01 o
  -6   3  10       57.99      111.17     37.91 o
  -5   3  10      137.68       70.13     31.84 o
  -4   3  10       89.25       47.66     21.00 o
  -3   3  10      885.54      884.88     35.59 o
  -2   3  10      373.65      382.54     23.10 o
  -1   3  10      677.40      695.30     33.86 o
   0   3  10      126.57      137.90     13.87 o
   1   3  10      672.65      678.05     22.55 o
   2   3  10      380.92      367.03     18.39 o
   3   3  10      871.57      863.07     22.37 o
   4   3  10       91.05       81.89     11.42 o
   5   3  10      133.12      103.97     15.80 o
   6   3  10       59.13       70.14     29.58 o
  -6   4  10       20.45      -19.59     31.14 o
  -5   4  10       44.56       48.15     30.96 o
  -4   4  10       29.23       47.78     22.17 o
  -3   4  10      468.44      483.83     28.30 o
  -2   4  10      336.57      390.32     27.56 o
  -1   4  10      200.58      203.30     17.90 o
   0   4  10     1284.98     1354.66     49.26 o
   1   4  10      205.43      226.05     17.20 o
   2   4  10      326.42      314.55     18.18 o
   3   4  10      467.35      441.73    103.23 o
   4   4  10       30.38       40.02     15.97 o
   5   4  10       44.11       64.84     15.57 o
   6   4  10       21.02       43.24     30.52 o
  -6   5  10        3.35       24.58     33.55 o
  -5   5  10       10.41       44.67     38.59 o
  -4   5  10      175.85      250.14     31.00 o
  -3   5  10      247.97      263.36     28.41 o
  -2   5  10       71.72       68.15     16.34 o
  -1   5  10      739.39      797.24     28.58 o
   0   5  10      654.26      531.19     32.55 o
   1   5  10      734.42      718.56     22.76 o
   2   5  10       71.73       64.94      7.71 o
   3   5  10      252.25      236.41     65.08 o
   4   5  10      177.87       91.46     50.99 o
   5   5  10        9.01        1.03     16.21 o
   6   5  10        3.54       18.09     22.32 o
  -6   6  10        0.39       28.55     33.91 o
  -5   6  10      183.76      179.26     41.11 o
  -4   6  10      273.00      280.51     32.63 o
  -3   6  10      248.41      222.53     28.96 o
  -2   6  10      179.83      175.30     22.22 o
  -1   6  10       18.88       20.20     13.93 o
   0   6  10      727.73      773.65     26.40 o
   1   6  10       20.63       25.94      9.24 o
   2   6  10      182.09      200.51     10.22 o
   3   6  10      245.59      164.64     49.03 o
   4   6  10      272.70      169.75     56.00 o
   6   6  10        0.57      -15.78     18.40 o
  -6   7  10       86.21       64.49     40.68 o
  -5   7  10       30.45       48.32     34.14 o
  -4   7  10      141.95      128.84     28.33 o
  -3   7  10        5.54       -2.15     18.94 o
  -2   7  10      236.26      258.25     22.10 o
  -1   7  10       48.80       58.55     13.63 o
   0   7  10        3.29      -13.12     10.59 o
   1   7  10       47.30       34.61      9.76 o
   2   7  10      233.97      223.79     14.16 o
   3   7  10        5.80      -11.43     36.28 o
   6   7  10       86.10      118.38     23.63 o
  -6   8  10        0.10       21.52     39.24 o
  -5   8  10       24.77       27.50     48.42 o
  -4   8  10       20.45       20.18     28.50 o
  -3   8  10       47.55       42.31     22.24 o
  -2   8  10      161.01      127.49     29.54 o
  -1   8  10      799.44      810.12     30.83 o
   0   8  10     1329.91     1357.69     36.95 o
   1   8  10      805.50      821.57     26.47 o
   2   8  10      166.31      164.56     18.28 o
  -5   9  10       33.53       39.26     35.14 o
  -4   9  10       97.33      107.08     37.10 o
  -3   9  10      601.97      540.03     68.31 o
  -2   9  10       37.48        9.89     16.83 o
  -1   9  10      277.31      273.20     21.43 o
   0   9  10       56.10       74.63     14.79 o
   1   9  10      278.27      255.20     18.81 o
   2   9  10       35.51       34.81     12.21 o
  -5  10  10       30.92       46.78     35.35 o
  -4  10  10       18.37       29.98     32.51 o
  -3  10  10       29.49       37.60     29.45 o
  -2  10  10      136.72      102.61     20.92 o
  -1  10  10       56.32       74.04     22.00 o
   0  10  10      269.54      294.49     21.44 o
   1  10  10       55.92       53.79     19.05 o
   2  10  10      144.29      113.32     23.70 o
  -5  11  10        0.14        8.24     35.46 o
  -4  11  10       67.02       87.21     35.15 o
  -3  11  10        5.88       24.52     28.28 o
  -2  11  10       69.08       40.06     19.13 o
  -1  11  10      161.99      138.23     22.28 o
   0  11  10      462.44      469.87     29.42 o
   1  11  10      161.75      156.54     19.07 o
   2  11  10       67.64       76.20     15.63 o
   3  11  10        6.56       25.00     15.31 o
  -5  12  10       25.48       58.40     47.77 o
  -4  12  10      110.41      143.28     41.79 o
  -3  12  10       11.56       34.53     21.51 o
  -2  12  10       35.99       19.91     18.72 o
  -1  12  10       54.18       13.32     25.75 o
   0  12  10       80.43      104.99     23.36 o
   1  12  10       55.76       61.71     20.11 o
   2  12  10       37.52       69.24     17.36 o
   3  12  10       10.85       45.12     20.28 o
  -4  13  10       74.81      121.33     59.05 o
  -3  13  10       76.64       32.26     26.86 o
  -2  13  10       39.05       77.10     26.11 o
  -1  13  10       62.38       27.50     31.87 o
   0  13  10      146.94      174.32     27.28 o
   1  13  10       60.83       43.25     34.72 o
   2  13  10       38.01       53.35     24.45 o
   3  13  10       76.93       87.37     23.63 o
   4  13  10       73.67      132.86     26.82 o
  -4  14  10       13.42        6.55     51.09 o
  -3  14  10       40.26        1.63     26.34 o
  -2  14  10       83.93       39.01     25.44 o
  -1  14  10      123.38      108.31     27.56 o
   0  14  10       13.62        3.08     21.42 o
   1  14  10      122.74      155.98     34.53 o
   2  14  10       81.35      119.08     31.42 o
   3  14  10       40.28       34.16     68.49 o
   4  14  10       13.41       50.90     76.57 o
  -3  15  10       12.59       46.75     36.27 o
  -2  15  10        6.04       -9.38     24.77 o
  -1  15  10       37.51        9.41     23.73 o
   0  15  10       83.65      134.06     29.47 o
   1  15  10       36.99       71.43     32.83 o
   2  15  10        6.71        6.47     31.05 o
   3  15  10       11.54       15.00     44.92 o
  -3  16  10       90.47       62.50     56.33 o
  -2  16  10        1.90       19.60     27.31 o
  -1  16  10       22.60        1.00     26.76 o
   0  16  10       10.27      -29.22     27.61 o
   1  16  10       22.39       54.77     41.88 o
   2  16  10        1.68      -20.51     35.46 o
   3  16  10       90.78      168.94    116.86 o
  -2  17  10       17.03       -7.80     28.41 o
  -1  17  10       40.31       -0.45     28.52 o
   0  17  10        0.63        6.63     33.70 o
   1  17  10       38.78       14.37     52.73 o
   2  17  10       17.71       34.66     45.04 o
   0  18  10       19.09       50.16     39.68 o
   1   0  11      202.79      198.13     17.84 o
   2   0  11       20.29       36.76     13.07 o
   3   0  11        9.45       16.85     12.60 o
   4   0  11       49.80       70.96     18.32 o
   5   0  11       40.02       36.54     27.17 o
   6   0  11        0.67       24.15     40.71 o
  -6   1  11       43.47       77.31     33.82 o
  -5   1  11       89.51       33.26     39.68 o
  -4   1  11      480.19      521.59     33.87 o
  -3   1  11      325.54      335.85     56.40 o
  -2   1  11       51.60       70.17     15.08 o
  -1   1  11      386.72      441.54     21.15 o
   0   1  11        6.27        8.64      9.03 o
   1   1  11      376.88      387.43     18.34 o
   2   1  11       55.95       81.88     24.30 o
   3   1  11      326.98      345.82     31.04 o
   4   1  11      477.01      455.41     36.68 o
   5   1  11       86.61       74.20     20.53 o
   6   1  11       43.52       50.81     62.46 o
  -6   2  11        5.30       11.14     32.15 o
  -5   2  11      235.89      232.09     54.65 o
  -4   2  11       46.47       13.62     33.96 o
  -3   2  11     1158.22     1070.75     39.09 o
  -2   2  11      124.22      137.99     17.48 o
  -1   2  11      932.62      949.89     30.42 o
   0   2  11      671.89      722.37     31.57 o
   1   2  11      912.19      925.30     27.55 o
   2   2  11      122.50      131.34     15.28 o
   3   2  11     1155.32     1075.28     34.40 o
   4   2  11       45.52       41.82     15.94 o
   5   2  11      235.91      272.93     40.02 o
   6   2  11        5.58       10.59     27.28 o
  -6   3  11       32.25       15.37     32.00 o
  -5   3  11       42.47       41.94     29.80 o
  -4   3  11      457.28      439.62     52.00 o
  -3   3  11       42.98       48.34     16.87 o
  -2   3  11      499.47      486.31     42.96 o
  -1   3  11        7.68       -6.18     10.97 o
   0   3  11        1.24       -7.67     10.50 o
   1   3  11        7.85       23.92     16.20 o
   2   3  11      499.76      482.32     22.89 o
   3   3  11       42.34       48.04     11.93 o
   4   3  11      462.08      446.44     51.72 o
   5   3  11       41.95       34.55     16.02 o
   6   3  11       32.83       11.79     30.64 o
  -6   4  11        5.89      -10.25     41.66 o
  -5   4  11       50.97       42.60     30.86 o
  -4   4  11      241.55      276.81     31.97 o
  -3   4  11      109.95      117.68     23.67 o
  -2   4  11      157.01      167.89     19.62 o
  -1   4  11      259.18      242.04     19.92 o
   0   4  11      200.33      183.20     22.38 o
   1   4  11      255.63      236.85     21.19 o
   2   4  11      165.09      152.59     13.13 o
   3   4  11      107.18       77.28     12.13 o
   4   4  11      241.60      266.36     15.35 o
   5   4  11       49.53       57.29     23.04 o
   6   4  11        5.94       17.93     31.62 o
  -6   5  11       14.47       11.35     35.49 o
  -5   5  11        0.41       -8.54     29.22 o
  -4   5  11      552.54      625.93     48.83 o
  -3   5  11      203.77      170.29     26.34 o
  -2   5  11      281.78      273.92     23.68 o
  -1   5  11       93.72       78.04     15.34 o
   0   5  11      327.38      364.10     22.43 o
   1   5  11       95.98       65.37     22.87 o
   2   5  11      280.24      277.18     15.51 o
   3   5  11      199.98      201.73     51.67 o
   4   5  11      559.07      601.28     76.90 o
   5   5  11        0.34        1.79     16.11 o
   6   5  11       15.04       19.51     26.15 o
  -6   6  11        4.17      -14.26     33.97 o
  -5   6  11        3.16        1.10     30.79 o
  -4   6  11       59.23       30.47     28.17 o
  -3   6  11       27.30        4.22     19.36 o
  -2   6  11        3.54       -5.72     14.58 o
  -1   6  11      449.77      415.90     32.99 o
   0   6  11      988.50      992.39     47.28 o
   1   6  11      436.97      415.66     17.76 o
   2   6  11        3.42       -3.30      7.40 o
   3   6  11       27.17       74.07     45.09 o
   6   6  11        4.25        4.83     27.05 o
  -6   7  11       33.02       71.56     64.36 o
  -5   7  11       83.26        6.91     63.60 o
  -4   7  11      161.27      162.08     36.79 o
  -3   7  11      100.67       47.13     26.39 o
  -2   7  11      120.95      116.46     23.94 o
  -1   7  11       36.43       80.05     21.13 o
   0   7  11        7.20       -2.06     11.36 o
   1   7  11       38.23       36.72     13.68 o
   2   7  11      116.65      120.24     11.48 o
   6   7  11       33.56       84.84     26.98 o
  -5   8  11       87.42       80.31     38.68 o
  -4   8  11       12.46      -15.52     55.38 o
  -3   8  11      152.68      132.86     27.56 o
  -2   8  11      199.40      210.29     34.20 o
  -1   8  11      280.95      233.70     20.59 o
   0   8  11      293.14      267.01     19.64 o
   1   8  11      279.50      278.25     18.28 o
   2   8  11      199.08      189.91     15.97 o
  -5   9  11        1.62        9.28     37.60 o
  -4   9  11       93.88       81.94     36.53 o
  -3   9  11       66.12       72.71     37.28 o
  -2   9  11       77.51       97.63     31.03 o
  -1   9  11      811.62      811.42     36.94 o
   0   9  11      221.88      239.37     20.05 o
   1   9  11      814.33      828.21     29.20 o
   2   9  11       74.73       88.13     15.25 o
  -5  10  11       20.72       -7.93     34.26 o
  -4  10  11       24.17      -21.48     29.19 o
  -3  10  11       57.50       59.23     25.25 o
  -2  10  11       43.77       51.21     18.85 o
  -1  10  11      475.05      495.64     30.92 o
   0  10  11       17.66        1.81     14.81 o
   1  10  11      468.79      469.55     26.29 o
   2  10  11       42.27       43.60     14.63 o
   3  10  11       55.79       74.58     23.36 o
  -5  11  11       57.49       47.38     68.12 o
  -4  11  11      103.64      133.06     39.94 o
  -3  11  11       32.51       30.51     31.08 o
  -2  11  11        2.31        4.53     17.44 o
  -1  11  11       60.95       84.31     19.76 o
   0  11  11        0.45        1.67     16.10 o
   1  11  11       61.24       57.01     16.57 o
   2  11  11        2.35       12.84     14.60 o
   3  11  11       30.58       57.06     15.22 o
  -4  12  11       25.46       40.86     55.43 o
  -3  12  11        6.76      -11.55     30.40 o
  -2  12  11       13.12       42.43     26.22 o
  -1  12  11       98.42      119.26     25.73 o
   0  12  11      179.20      221.02     29.06 o
   1  12  11       95.76      109.47     47.56 o
   2  12  11       12.94       23.39     30.89 o
   3  12  11        7.25       23.42     16.05 o
  -4  13  11        7.29       -1.32     51.48 o
  -3  13  11        6.43       19.11     25.73 o
  -2  13  11       55.31      101.76     28.53 o
  -1  13  11       57.58       49.44     23.77 o
   0  13  11       58.64       60.66     23.71 o
   1  13  11       59.03       28.62     26.26 o
   2  13  11       53.36       83.51     27.21 o
   3  13  11        6.53       14.14     28.65 o
   4  13  11        7.50       73.90     22.58 o
  -4  14  11        9.58      -23.89     52.29 o
  -3  14  11        3.49       11.98     25.58 o
  -2  14  11       87.67       54.64     26.39 o
  -1  14  11       11.23        3.73     22.03 o
   0  14  11       24.20        5.04     22.89 o
   1  14  11       11.79       17.29     26.71 o
   2  14  11       89.16      120.32     40.33 o
   3  14  11        3.10       15.90     52.01 o
   4  14  11        9.81      -75.00    111.31 o
  -3  15  11       19.98       35.13     54.79 o
  -2  15  11        7.55        4.32     25.00 o
  -1  15  11       89.38       97.48     30.57 o
   0  15  11       61.97       21.66     30.22 o
   1  15  11       89.81      144.61     75.75 o
   2  15  11        7.64      -10.72     32.54 o
   3  15  11       19.34       49.24     55.63 o
  -2  16  11       32.56       11.71     28.82 o
  -1  16  11       12.05       17.57     28.08 o
   0  16  11       17.12       38.57     32.64 o
   1  16  11       11.34       37.07     39.35 o
   2  16  11       32.96       78.96     41.84 o
  -1  17  11        2.06        9.79     34.70 o
   0  17  11        8.59        9.74     47.93 o
   1  17  11        1.87       37.82     37.64 o
   0   0  12      770.81      813.16     35.59 o
   1   0  12       72.54       66.67     18.00 o
   2   0  12        2.18       -1.87     12.69 o
   3   0  12       11.95       -4.91     13.30 o
   4   0  12       60.42       28.60     19.43 o
   5   0  12      128.12      123.68     32.87 o
   6   0  12       11.57       13.11     30.44 o
  -6   1  12        8.39       34.49     31.20 o
  -5   1  12       39.89       18.97     29.06 o
  -4   1  12      223.80      229.48     34.85 o
  -3   1  12       89.06       91.44     20.32 o
  -2   1  12      486.64      455.15     25.97 o
  -1   1  12      162.77      140.59     15.95 o
   0   1  12     2051.56     1936.23     40.75 o
   1   1  12      165.78      150.94     19.58 o
   2   1  12      484.74      497.49     25.60 o
   3   1  12       92.01      119.47     17.84 o
   4   1  12      219.35      200.83     23.68 o
   5   1  12       40.77       73.63     28.57 o
   6   1  12        8.47        6.34     33.28 o
  -6   2  12        2.19      -16.51     31.25 o
  -5   2  12       28.63       15.25     29.80 o
  -4   2  12       77.93       98.23     33.98 o
  -3   2  12      104.01       86.98     18.79 o
  -2   2  12       69.18      100.56     17.25 o
  -1   2  12      231.00      247.07     23.72 o
   0   2  12     1933.17     2075.49     42.30 o
   1   2  12      230.11      236.01     17.89 o
   2   2  12       68.41       28.25     13.68 o
   3   2  12      104.31      129.14     17.36 o
   4   2  12       76.71       57.68     17.22 o
   5   2  12       27.88       47.40     20.88 o
   6   2  12        2.08      -21.99     34.09 o
  -6   3  12       51.25       59.81     62.61 o
  -5   3  12      184.83      185.46     65.69 o
  -4   3  12       83.97       52.81     28.98 o
  -3   3  12      271.60      219.99     31.83 o
  -2   3  12        6.49      -14.54     14.12 o
  -1   3  12        7.34        3.09     11.75 o
   0   3  12      667.66      756.52     31.86 o
   1   3  12        7.96       -5.18     10.55 o
   2   3  12        7.93       18.44     12.59 o
   3   3  12      280.82      342.34     37.67 o
   4   3  12       86.74       47.58     13.60 o
   5   3  12      186.20      210.21     23.29 o
   6   3  12       52.29       71.46     39.62 o
  -6   4  12       22.81       45.93     37.09 o
  -5   4  12      131.22      159.02     38.28 o
  -4   4  12        2.22      -10.96     29.06 o
  -3   4  12      124.81      128.24     25.07 o
  -2   4  12      101.34       98.71     24.52 o
  -1   4  12        9.45       19.61     12.88 o
   0   4  12      521.57      565.60     35.76 o
   1   4  12        7.84        2.12     10.85 o
   2   4  12      106.30       86.09     20.60 o
   3   4  12      120.94      143.34     16.48 o
   4   4  12        2.15       -1.48     11.00 o
   5   4  12      132.18      131.81     19.15 o
   6   4  12       22.33       61.27     38.39 o
  -6   5  12       29.55       42.89     37.88 o
  -5   5  12       17.44       18.38     32.12 o
  -4   5  12        5.29       32.86     29.94 o
  -3   5  12       64.35       46.11     34.46 o
  -2   5  12       78.06       79.37     20.84 o
  -1   5  12      282.93      295.99     21.66 o
   0   5  12      327.33      331.29     22.84 o
   1   5  12      283.97      274.46     21.78 o
   2   5  12       76.85       62.70     15.13 o
   3   5  12       60.31       44.18     14.47 o
   4   5  12        5.62       13.64     10.51 o
   5   5  12       17.28       20.96     14.59 o
   6   5  12       29.19       -7.32     31.72 o
  -6   6  12       17.22       12.92     35.55 o
  -5   6  12       95.91       79.97     34.99 o
  -4   6  12       39.91       10.85     30.26 o
  -3   6  12      197.43      201.15     28.39 o
  -2   6  12       17.86       14.32     18.39 o
  -1   6  12      288.49      272.52     23.89 o
   0   6  12       68.53      106.72     17.21 o
   1   6  12      287.62      366.54     36.39 o
   2   6  12       19.93       19.24     10.92 o
   3   6  12      197.34      199.34     16.94 o
   6   6  12       16.86       78.80     31.89 o
  -5   7  12       54.85      -16.06     38.65 o
  -4   7  12        8.85       -4.19     29.29 o
  -3   7  12        0.77      -23.78     19.21 o
  -2   7  12      351.24      343.04     31.86 o
  -1   7  12      232.79      195.68     26.95 o
   0   7  12      171.17      159.83     17.27 o
   1   7  12      233.20      185.41     16.42 o
   2   7  12      343.85      340.54     30.21 o
   3   7  12        0.93       -6.34     12.19 o
  -5   8  12       11.78       -3.35     33.23 o
  -4   8  12       27.60      -11.02     41.07 o
  -3   8  12       25.53        2.77     21.14 o
  -2   8  12       13.08        1.45     18.36 o
  -1   8  12      688.60      541.74     45.87 o
   0   8  12      327.45      317.98     31.41 o
   1   8  12      694.82      648.54     26.04 o
   2   8  12       13.39       18.59     27.80 o
   3   8  12       24.33       45.57     19.18 o
  -5   9  12       36.69       66.90     38.69 o
  -4   9  12       82.96       31.43     32.86 o
  -3   9  12       73.21       81.91     27.12 o
  -2   9  12      106.99       86.38     35.42 o
  -1   9  12      304.33      284.46     25.90 o
   0   9  12       97.57       58.87     16.86 o
   1   9  12      304.38      242.93     19.57 o
   2   9  12      103.49       95.02     16.32 o
   3   9  12       71.63       58.36     20.04 o
  -5  10  12       44.08       21.70     50.61 o
  -4  10  12       32.95        9.81     32.45 o
  -3  10  12       19.88       29.08     24.82 o
  -2  10  12       91.78      138.79     34.37 o
  -1  10  12      196.23      149.50     23.04 o
   0  10  12      158.30      172.31     22.59 o
   1  10  12      191.31      173.90     22.28 o
   2  10  12       90.95      117.87     17.80 o
   3  10  12       18.66       17.12     14.23 o
  -4  11  12        1.81       24.06     33.75 o
  -3  11  12       10.25       15.55     23.86 o
  -2  11  12       52.63       53.72     20.85 o
  -1  11  12      207.33      201.85     25.14 o
   0  11  12      194.35      215.41     28.29 o
   1  11  12      205.84      202.59     39.51 o
   2  11  12       54.47       93.12     19.36 o
   3  11  12       10.35        3.88     15.42 o
  -4  12  12       37.96       24.34     35.33 o
  -3  12  12       49.69       47.18     36.46 o
  -2  12  12        8.91       26.78     20.83 o
  -1  12  12        7.53      -12.13     20.94 o
   0  12  12       51.14       31.34     22.08 o
   1  12  12        7.72       15.61     23.23 o
   2  12  12        9.07       -7.38     20.66 o
   3  12  12       48.64       75.00     20.03 o
  -4  13  12        5.47      -55.29     52.65 o
  -3  13  12        7.83       25.43     51.79 o
  -2  13  12       80.59       80.53     27.40 o
  -1  13  12      109.47      105.82     28.90 o
   0  13  12        0.24      -36.17     23.36 o
   1  13  12      105.90      114.80     30.99 o
   2  13  12       79.95       58.84     28.95 o
   3  13  12        7.34      -32.72     31.16 o
   4  13  12        5.78       35.03     37.86 o
  -3  14  12       16.84       10.52     53.06 o
  -2  14  12       80.80       82.36     29.28 o
  -1  14  12       26.49       59.13     26.91 o
   0  14  12       54.41       53.94     30.57 o
   1  14  12       27.20       15.37     28.80 o
   2  14  12       81.25       80.36     34.61 o
   3  14  12       16.83       69.72     43.04 o
  -3  15  12        1.30        9.88     38.57 o
  -2  15  12        1.40        2.80     26.53 o
  -1  15  12        8.04        1.00     30.12 o
   0  15  12        9.17       16.97     30.85 o
   1  15  12        8.21      -18.69     30.75 o
   2  15  12        1.42       -3.16     34.54 o
   3  15  12        1.59      -34.73     53.54 o
  -2  16  12        8.49       49.43     30.12 o
  -1  16  12       10.41       52.76     36.64 o
   0  16  12       23.54        6.56     32.46 o
   1  16  12       10.76       13.60     37.30 o
   2  16  12        8.73       -3.39     41.59 o
   0  17  12        0.61      -15.44     35.41 o
   1   0  13       15.87       11.14     10.97 o
   2   0  13      283.04      263.41     22.08 o
   3   0  13        5.08        5.01     15.45 o
   4   0  13       54.62       42.64     46.39 o
   5   0  13        0.00      -14.66     27.10 o
   6   0  13        0.72       12.80     38.44 o
  -6   1  13       37.08      112.46     47.25 o
  -5   1  13       29.29       14.57     28.43 o
  -4   1  13        3.68       -8.47     24.12 o
  -3   1  13      639.87      580.61     31.69 o
  -2   1  13       75.62       93.87     18.34 o
  -1   1  13      260.43      340.92     34.45 o
   0   1  13       81.39      103.20     13.34 o
   1   1  13      266.17      287.67     24.12 o
   2   1  13       78.88       79.44     16.97 o
   3   1  13      639.65      611.43     30.51 o
   4   1  13        4.12       -8.46     18.46 o
   5   1  13       31.13       36.35     62.26 o
   6   1  13       37.83       68.62     43.48 o
  -6   2  13        8.18       33.95     34.05 o
  -5   2  13       21.53       -9.38     29.17 o
  -4   2  13      434.95      424.56     45.05 o
  -3   2  13      132.10      155.51     25.18 o
  -2   2  13       51.95       47.73     22.20 o
  -1   2  13       72.42       85.11     15.54 o
   0   2  13      370.87      363.86     25.31 o
   1   2  13       73.63       72.29     13.22 o
   2   2  13       51.81       45.56     15.07 o
   3   2  13      131.35      102.45     18.28 o
   4   2  13      425.43      433.94     32.58 o
   5   2  13       21.21       13.78     30.52 o
   6   2  13        9.03       64.22     43.43 o
  -6   3  13        7.77      -28.74     46.64 o
  -5   3  13       69.78       51.71     34.59 o
  -4   3  13       28.74       32.37     27.43 o
  -3   3  13       19.02        2.86     18.99 o
  -2   3  13       34.79       27.37     20.83 o
  -1   3  13      470.44      509.37     34.95 o
   0   3  13      167.73      192.88     23.57 o
   1   3  13      480.11      485.15     23.17 o
   2   3  13       33.82       20.87     14.09 o
   3   3  13       18.43       32.60     15.16 o
   4   3  13       28.22       36.05     19.20 o
   5   3  13       70.62       69.56     36.01 o
   6   3  13        7.69       23.29     37.50 o
  -6   4  13        2.12        7.40     35.57 o
  -5   4  13       60.81       73.84     35.31 o
  -4   4  13      226.23      231.59     68.48 o
  -3   4  13       72.12       87.65     23.25 o
  -2   4  13      261.05      257.52     28.10 o
  -1   4  13       20.36        3.37     13.27 o
   0   4  13      245.87      247.18     21.75 o
   1   4  13       19.93       28.28     12.44 o
   2   4  13      256.84      256.63     24.92 o
   3   4  13       72.66       26.96     23.29 o
   4   4  13      222.71      253.07     26.01 o
   5   4  13       61.63       64.13     28.61 o
   6   4  13        2.65       22.90     38.25 o
  -5   5  13      121.79       97.73     42.90 o
  -4   5  13       47.71       15.40     28.50 o
  -3   5  13      147.88      184.65     29.08 o
  -2   5  13       83.37      104.61     23.43 o
  -1   5  13       84.83       66.64     17.57 o
   0   5  13      258.85      257.94     22.21 o
   1   5  13       88.25       76.78     14.51 o
   2   5  13       83.42       65.79     17.74 o
   3   5  13      145.72      159.27     27.28 o
   4   5  13       48.68       38.18     18.19 o
   5   5  13      124.02      137.87     22.22 o
  -5   6  13        1.40      -20.64     44.07 o
  -4   6  13      148.70      195.18     47.71 o
  -3   6  13       35.66       63.25     23.40 o
  -2   6  13      444.88      460.01     35.96 o
  -1   6  13      119.40      108.50     22.19 o
   0   6  13     1052.14      988.31     38.38 o
   1   6  13      124.01      113.41     17.67 o
   2   6  13      448.09      471.39     27.98 o
   3   6  13       36.02       16.06     16.88 o
   4   6  13      147.82      174.90     28.18 o
   5   6  13        1.48       -6.25     17.96 o
  -5   7  13       40.40       -2.61     70.94 o
  -4   7  13       31.07       21.68     29.69 o
  -3   7  13       16.19       16.48     21.13 o
  -2   7  13      125.62      127.18     25.93 o
  -1   7  13      125.56      121.51     23.99 o
   0   7  13        0.05        0.80     14.39 o
   1   7  13      129.04      135.53     49.71 o
   2   7  13      128.72      100.70     20.46 o
   3   7  13       16.24       18.22     25.95 o
  -5   8  13        0.27        7.84     33.88 o
  -4   8  13      132.17      159.33     46.45 o
  -3   8  13        7.84      -27.12     23.93 o
  -2   8  13       16.17        3.00     19.80 o
  -1   8  13       15.13        3.60     18.43 o
   0   8  13        8.64      -25.34     15.73 o
   1   8  13       15.44       24.25     15.26 o
   2   8  13       15.98       20.69     18.59 o
   3   8  13        7.36        7.27     12.57 o
  -5   9  13       10.69      -46.46     32.78 o
  -4   9  13       10.00       27.44     39.37 o
  -3   9  13        2.20      -22.37     42.83 o
  -2   9  13       51.97       37.11     38.10 o
  -1   9  13       98.32       68.37     33.68 o
   0   9  13      685.24      641.00     40.49 o
   1   9  13      103.84       58.70     20.21 o
   2   9  13       52.60       45.73     31.39 o
   3   9  13        2.11       -5.80     16.35 o
  -4  10  13        3.58       -2.98     47.13 o
  -3  10  13       45.33       56.09     30.23 o
  -2  10  13      215.67      245.00     32.68 o
  -1  10  13       14.14       25.88     19.45 o
   0  10  13       83.48       48.30     18.31 o
   1  10  13       14.44       43.84     22.78 o
   2  10  13      221.30      259.64     23.60 o
   3  10  13       45.91       16.45     16.21 o
  -4  11  13        9.16       19.72     35.08 o
  -3  11  13       69.66       68.84     29.04 o
  -2  11  13       57.61       30.68     31.22 o
  -1  11  13       52.29       32.85     19.65 o
   0  11  13       47.65       86.66     27.36 o
   1  11  13       53.26       50.43     24.29 o
   2  11  13       59.35       18.33     52.15 o
   3  11  13       69.97      130.04     21.07 o
  -4  12  13       36.94       33.09     59.28 o
  -3  12  13       28.41      -12.74     26.15 o
  -2  12  13       66.38      -32.63     39.62 o
  -1  12  13       99.98       62.67     28.14 o
   0  12  13       16.66        0.80     24.65 o
   1  12  13       96.77       60.35     32.09 o
   2  12  13       67.69       86.71     29.69 o
   3  12  13       27.81      -15.43     37.22 o
   4  12  13       38.09       97.67     77.05 o
  -3  13  13        3.00      -11.37     34.32 o
  -2  13  13       21.65       36.96     25.89 o
  -1  13  13       68.08       25.18     23.21 o
   0  13  13       13.28        9.41     26.92 o
   1  13  13       71.56       53.77     29.30 o
   2  13  13       20.80       -8.94     28.05 o
   3  13  13        3.01      -11.48     35.73 o
  -3  14  13       22.46      -13.69     57.84 o
  -2  14  13        4.60      -10.37     26.21 o
  -1  14  13       13.20        9.99     30.26 o
   0  14  13        9.10       -5.69     27.84 o
   1  14  13       13.51       40.88     48.88 o
   2  14  13        4.78       23.80     33.15 o
   3  14  13       21.77      105.73     51.59 o
  -2  15  13        6.21       23.12     41.55 o
  -1  15  13       35.68       71.86     49.24 o
   0  15  13      109.03      165.75     40.70 o
   1  15  13       35.91       39.36     36.74 o
   2  15  13        6.61       51.13     40.95 o
  -1  16  13       24.92        7.03     36.34 o
   0  16  13        1.92       34.08     46.28 o
   1  16  13       25.00       -2.90     39.78 o
   0   0  14        4.46        5.32     15.85 o
   1   0  14      122.97      107.96     27.39 o
   2   0  14      747.84      742.55     34.41 o
   3   0  14        5.65      -10.15     19.16 o
   4   0  14        4.61      -11.20     25.77 o
   5   0  14      116.94      127.20     43.95 o
   6   0  14       11.42       45.23     46.27 o
  -6   1  14        0.44       20.26     43.62 o
  -5   1  14        0.08       69.17     39.06 o
  -4   1  14       30.59        9.56     30.66 o
  -3   1  14       50.97       39.51     20.47 o
  -2   1  14      127.82      121.57     20.68 o
  -1   1  14       15.79       20.29     15.32 o
   0   1  14        1.55        8.02     12.95 o
   1   1  14       15.60       22.38     15.10 o
   2   1  14      129.36      144.10     20.79 o
   3   1  14       49.99       41.98     17.69 o
   4   1  14       29.96       51.36     30.59 o
   5   1  14        0.20      -40.17     28.98 o
   6   1  14        0.35        4.37     41.25 o
  -5   2  14       21.52       48.47     31.60 o
  -4   2  14       21.83       40.45     29.33 o
  -3   2  14       71.16       73.22     22.93 o
  -2   2  14      206.73      187.21     26.79 o
  -1   2  14      214.35      222.26     22.70 o
   0   2  14     1674.49     1696.20     45.15 o
   1   2  14      210.83      167.88     20.00 o
   2   2  14      203.44      217.74     21.73 o
   3   2  14       69.47       79.37     19.40 o
   4   2  14       22.35       25.45     29.20 o
   5   2  14       21.85       27.08     34.24 o
  -5   3  14       54.35       68.29     43.50 o
  -4   3  14       44.84       41.00     29.02 o
  -3   3  14      219.65      260.91     31.17 o
  -2   3  14      207.38      168.91     26.16 o
  -1   3  14       70.58       24.44     18.32 o
   0   3  14        2.74        6.78     13.02 o
   1   3  14       71.39       61.01     14.39 o
   2   3  14      202.70      204.76     30.08 o
   3   3  14      221.55      260.70     58.29 o
   4   3  14       45.75       47.52     22.68 o
   5   3  14       56.04       99.26     36.76 o
  -5   4  14        5.91      -18.18     31.93 o
  -4   4  14      106.22       70.90     42.48 o
  -3   4  14      144.78      117.16     31.83 o
  -2   4  14      195.23      231.43     31.19 o
  -1   4  14      202.03      204.45     26.29 o
   0   4  14      459.30      446.62     32.33 o
   1   4  14      205.35      191.47     24.43 o
   2   4  14      191.03      187.40     24.49 o
   3   4  14      139.89      154.61     24.21 o
   4   4  14      106.06      135.36     25.86 o
   5   4  14        5.43       46.77     32.56 o
  -5   5  14       15.23       20.33     35.26 o
  -4   5  14       12.44        2.75     38.69 o
  -3   5  14      102.41      189.72     52.64 o
  -2   5  14       73.98       63.73     21.96 o
  -1   5  14       75.08       62.89     20.68 o
   0   5  14      499.52      548.59     39.49 o
   1   5  14       76.69       27.31     17.98 o
   2   5  14       72.12       53.85     32.78 o
   3   5  14      103.55      157.48     25.05 o
   4   5  14       12.99        1.08     20.36 o
   5   5  14       15.42       26.67     29.60 o
  -5   6  14       48.94      102.44     38.68 o
  -4   6  14       48.23        7.57     31.48 o
  -3   6  14      475.82      509.46     40.73 o
  -2   6  14       98.84       91.42     24.16 o
  -1   6  14       80.16       66.65     20.93 o
   0   6  14       15.30        9.85     17.28 o
   1   6  14       79.82       67.97     28.44 o
   2   6  14      101.88      130.19     21.14 o
   3   6  14      474.91      526.99     34.29 o
   4   6  14       46.96       54.23     21.89 o
   5   6  14       48.71       -3.38     26.96 o
  -5   7  14       94.16      111.07     41.16 o
  -4   7  14        6.55      -26.30     30.21 o
  -3   7  14       50.85       74.53     26.36 o
  -2   7  14       63.32       49.20     22.72 o
  -1   7  14       12.45        4.02     23.70 o
   0   7  14      539.39      501.32     35.29 o
   1   7  14       12.80       30.48     18.26 o
   2   7  14       61.16       55.74     21.43 o
   3   7  14       52.66       84.66     25.44 o
   4   7  14        6.71       -5.03     20.34 o
   5   7  14       95.22      189.55     35.11 o
  -5   8  14        7.22      -25.02     35.53 o
  -4   8  14       55.87       30.89     53.08 o
  -3   8  14      147.72      132.25     30.58 o
  -2   8  14        9.93       -1.61     19.82 o
  -1   8  14       38.39       24.84     19.78 o
   0   8  14      333.07      376.32     53.26 o
   1   8  14       35.70       77.41     37.43 o
   2   8  14        9.87      -15.44     17.79 o
   3   8  14      144.94      120.39     35.95 o
   4   8  14       54.38       61.94     24.69 o
  -4   9  14      199.85      130.66     41.46 o
  -3   9  14       76.46       53.66     27.40 o
  -2   9  14       16.76       25.18     22.28 o
  -1   9  14       71.19       46.53     23.11 o
   0   9  14       63.40       72.54     39.07 o
   1   9  14       69.70       25.01     21.78 o
   2   9  14       16.49       33.91     17.78 o
   3   9  14       77.53      104.62     33.92 o
  -4  10  14       27.35       19.28     35.53 o
  -3  10  14        2.75       11.36     24.88 o
  -2  10  14       97.34       90.55     27.87 o
  -1  10  14       44.51       20.02     27.02 o
   0  10  14        4.33      -10.07     22.04 o
   1  10  14       42.85       59.37     23.59 o
   2  10  14       99.15       80.47     25.11 o
   3  10  14        2.58       -9.92     22.81 o
   4  10  14       26.66       41.52     27.33 o
  -4  11  14       53.07       26.61     37.15 o
  -3  11  14       22.94       -0.23     26.11 o
  -2  11  14       16.19       -3.55     23.76 o
  -1  11  14       60.24      104.43     43.17 o
   0  11  14       39.72       37.18     26.07 o
   1  11  14       59.17       64.29     26.97 o
   2  11  14       15.01       35.58     24.66 o
   3  11  14       23.12       98.36     29.98 o
   4  11  14       52.27       93.31     49.25 o
  -3  12  14       42.95       -9.77     36.96 o
  -2  12  14       34.82       69.61     52.56 o
  -1  12  14       49.85      103.08     31.54 o
   0  12  14       98.09       74.36     30.54 o
   1  12  14       50.37       44.10     27.84 o
   2  12  14       35.06       29.38     26.61 o
   3  12  14       43.48       41.01     33.54 o
  -3  13  14        6.32      -10.34     47.47 o
  -1  13  14       28.04       42.24     31.45 o
   0  13  14       17.86       21.56     29.65 o
   1  13  14       28.29       66.21     48.33 o
   2  13  14       24.04       25.83     32.00 o
   3  13  14        6.03      -38.34     47.09 o
  -1  14  14       15.89       -9.84     51.97 o
   0  14  14       24.66       49.89     32.10 o
   1  14  14       15.79       91.12     35.38 o
   2  14  14        3.06       43.97     38.82 o
  -2  15  14        1.46        1.13     46.43 o
  -1  15  14       12.71      -25.94     68.14 o
   0  15  14        0.19       36.94     35.76 o
   1  15  14       12.90        6.41     36.83 o
   2  15  14        1.50       14.53     45.20 o
   0  16  14        0.36      -16.54     52.46 o
   1   0  15      769.70      814.01     51.34 o
   2   0  15        0.01      -14.61     19.46 o
   3   0  15        9.12       23.02     23.85 o
   4   0  15       29.25        7.44     32.32 o
   5   0  15        0.06       60.00     39.57 o
  -5   1  15       24.70       12.20     40.55 o
  -4   1  15       95.04      118.67     43.25 o
  -3   1  15      194.92      176.49     36.64 o
  -2   1  15       68.38       58.60     21.64 o
  -1   1  15      241.97      196.88     32.15 o
   0   1  15        3.50      -15.81     18.50 o
   1   1  15      237.97      234.09     33.50 o
   2   1  15       68.69      119.96     27.87 o
   3   1  15      194.89      146.23     29.52 o
   4   1  15       92.30      147.25     39.72 o
   5   1  15       25.00       80.05     40.84 o
  -5   2  15       14.69      -16.23     37.24 o
  -4   2  15       45.98       53.09     40.41 o
  -3   2  15       60.79       33.05     47.95 o
  -2   2  15       80.40      135.43     25.08 o
  -1   2  15      589.84      526.22     35.19 o
   0   2  15      252.43      221.94     32.61 o
   1   2  15      582.18      591.18     36.36 o
   2   2  15       80.50       73.62     21.34 o
   3   2  15       61.90       82.89     34.43 o
   4   2  15       44.73       33.28     30.52 o
   5   2  15       14.78       30.30     34.93 o
  -5   3  15       10.26       -0.86     41.99 o
  -4   3  15       71.68       61.17     33.61 o
  -3   3  15       21.14       12.73     20.91 o
  -2   3  15      318.79      347.21     32.68 o
  -1   3  15      192.72      151.85     24.93 o
   0   3  15       76.07      158.01     46.79 o
   1   3  15      194.75      204.58     41.62 o
   2   3  15      321.71      344.91     29.09 o
   3   3  15       21.11        4.20     21.90 o
   4   3  15       71.68       87.14     34.27 o
   5   3  15       10.12      -46.94     29.99 o
  -5   4  15       14.57       55.73     44.95 o
  -4   4  15       34.43       12.42     32.67 o
  -3   4  15       24.54      -21.91     20.62 o
  -2   4  15       12.36       -6.27     19.19 o
  -1   4  15      439.12      461.42     35.71 o
   0   4  15      150.69      171.77     30.84 o
   1   4  15      431.39      415.11     32.53 o
   2   4  15       12.53       -1.82     17.25 o
   3   4  15       24.00       14.80     21.92 o
   4   4  15       33.81       65.57     32.70 o
   5   4  15       15.43        9.32     35.75 o
  -5   5  15       10.25      -35.58     43.50 o
  -4   5  15      171.28      218.34     42.56 o
  -3   5  15       28.29       11.85     22.08 o
  -2   5  15       12.98       29.99     21.55 o
  -1   5  15      212.64      236.68     28.94 o
   0   5  15        3.45      -23.61     19.35 o
   1   5  15      209.67      187.38     31.14 o
   2   5  15       12.26       19.13     21.38 o
   3   5  15       30.64       17.21     41.90 o
   4   5  15      166.95      185.35     31.52 o
   5   5  15       10.33       37.02     34.24 o
  -5   6  15       10.00       -0.29     46.65 o
  -4   6  15       15.95       12.30     31.21 o
  -3   6  15        0.41        4.70     22.66 o
  -2   6  15       71.79       74.96     24.79 o
  -1   6  15        5.86       16.08     19.58 o
   0   6  15      339.64      358.20     38.53 o
   1   6  15        4.21        5.03     21.40 o
   2   6  15       71.20       92.40     30.72 o
   3   6  15        0.42       13.89     21.08 o
   4   6  15       16.38       25.81     51.84 o
   5   6  15       10.28       32.00     37.12 o
  -5   7  15       41.94       68.77     50.06 o
  -4   7  15       11.13       56.26     36.81 o
  -3   7  15        3.34       13.11     23.03 o
  -2   7  15      261.04      285.79     33.72 o
  -1   7  15      125.19       93.54     29.50 o
   0   7  15       52.55       50.73     27.07 o
   1   7  15      124.16       97.76     36.59 o
   2   7  15      258.49      214.65     31.49 o
   3   7  15        2.89       10.52     21.71 o
   4   7  15       10.95       23.03     27.23 o
   5   7  15       41.82       36.81     39.62 o
  -4   8  15       71.25       11.56     34.25 o
  -3   8  15       49.73       44.16     26.13 o
  -2   8  15       80.97       56.38     25.34 o
  -1   8  15        2.33       33.38     25.29 o
   0   8  15      369.67      427.44     43.95 o
   1   8  15        1.89       -3.70     28.47 o
   2   8  15       79.31       79.19     34.65 o
   3   8  15       49.42       42.72     29.69 o
   4   8  15       71.09       76.38     42.30 o
  -4   9  15       30.00      -10.17     34.96 o
  -3   9  15       20.50        0.85     24.86 o
  -2   9  15      176.81      131.58     38.91 o
  -1   9  15      113.88      123.57     47.72 o
   0   9  15       59.66       54.07     48.17 o
   3   9  15       19.92       27.08     35.32 o
   4   9  15       29.66       16.25     37.04 o
  -4  10  15       28.69       41.54     51.86 o
  -3  10  15        4.37        6.14     26.58 o
  -2  10  15      156.53      201.88     65.78 o
  -1  10  15      124.21      145.22     35.69 o
   1  10  15      123.37      124.31     30.88 o
   2  10  15      152.50       95.71     27.57 o
   3  10  15        4.26        6.12     24.75 o
  -4  11  15       47.95       85.65     57.55 o
  -3  11  15       18.06       59.79     36.48 o
  -2  11  15       10.06       35.03     31.59 o
   0  11  15       38.33       51.93     38.10 o
   1  11  15        1.05      -34.14     21.39 o
   2  11  15        9.72        2.91     24.70 o
   3  11  15       18.58       51.60     29.92 o
  -3  12  15        1.08      -16.45     48.40 o
  -2  12  15       19.49      106.19     51.45 o
   0  12  15       88.97       78.39     32.39 o
   1  12  15       50.72       99.63     32.70 o
   2  12  15       18.91       12.32     30.15 o
   3  12  15        1.02       21.36     36.71 o
  -3  13  15       26.90      140.29     64.32 o
  -2  13  15        5.68      -31.07     45.47 o
  -1  13  15       19.19       23.29     44.06 o
   0  13  15       40.88       17.54     30.03 o
   1  13  15       18.45       30.87     32.00 o
   2  13  15        5.25       30.09     35.70 o
   3  13  15       27.39       22.76     47.81 o
  -1  14  15        4.86        4.51     32.92 o
   0  14  15        0.01      -32.22     30.74 o
   1  14  15        4.91       21.03     34.13 o
   2  14  15        4.33       59.70     42.82 o
  -1  15  15       20.82       15.34     46.47 o
   0  15  15        1.50        0.59     36.33 o
   1  15  15       21.19      111.00     54.42 o
   0   0  16       52.83       66.94     36.19 o
   1   0  16       21.21       -3.96     28.75 o
   2   0  16      127.08      147.16     31.02 o
   3   0  16       25.26      -10.90     32.01 o
   4   0  16        1.73      -23.55     33.37 o
   5   0  16       87.40      141.58     50.45 o
  -5   1  16       18.43        7.88     38.37 o
  -4   1  16       22.25       44.23     38.68 o
  -3   1  16       35.33       44.06     51.53 o
  -2   1  16       71.89       29.37     47.70 o
  -1   1  16       30.32       -6.90     22.06 o
   0   1  16      919.49      950.08     58.24 o
   1   1  16       30.34       39.00     23.73 o
   2   1  16       71.76       93.82     26.99 o
   3   1  16       33.85      -16.04     27.68 o
   4   1  16       22.79       11.96     33.16 o
   5   1  16       18.74      -24.59     37.33 o
  -5   2  16        6.53       -3.67     39.45 o
  -4   2  16       12.94       53.80     42.98 o
  -3   2  16      100.82      150.55     34.42 o
  -2   2  16       53.14       37.06     25.37 o
  -1   2  16      445.50      414.39     41.81 o
   0   2  16       24.61       26.57     22.70 o
   1   2  16      441.27      519.39     44.47 o
   2   2  16       54.97       36.89     29.97 o
   3   2  16       96.78       95.09     39.43 o
   4   2  16       12.49      -16.42     32.10 o
   5   2  16        6.54        1.13     37.53 o
  -5   3  16       26.23       24.68     45.28 o
  -4   3  16       40.69      110.33     46.80 o
  -3   3  16       24.27       21.70     25.70 o
  -2   3  16       52.64       67.01     27.48 o
  -1   3  16       31.75       62.32     26.35 o
   0   3  16      346.17      378.32     40.33 o
   1   3  16       31.12       21.56     22.60 o
   2   3  16       55.37       59.51     24.10 o
   3   3  16       24.95       59.64     32.97 o
   4   3  16       40.35       46.51     35.66 o
   5   3  16       25.85       49.08     37.31 o
  -5   4  16       31.70       25.81     45.16 o
  -4   4  16       13.28        4.95     38.39 o
  -3   4  16       72.31      109.27     32.07 o
  -2   4  16       30.32       63.24     27.10 o
  -1   4  16      260.85      286.52     37.93 o
   0   4  16       30.02       28.18     23.46 o
   1   4  16      257.54      257.41     35.97 o
   2   4  16       29.67       28.02     23.86 o
   3   4  16       68.98       62.22     34.58 o
   4   4  16       13.41       54.09     33.59 o
   5   4  16       30.93       40.29     41.90 o
  -5   5  16        9.35       35.56     51.43 o
  -4   5  16       12.83       24.25     42.69 o
  -3   5  16       48.20       66.37     38.91 o
  -2   5  16        4.82      -28.62     21.53 o
  -1   5  16      142.04      132.76     32.48 o
   0   5  16      324.18      378.77    104.64 o
   1   5  16      140.33      170.33     31.66 o
   2   5  16        4.43      -28.59     28.67 o
   3   5  16       47.12      111.77     34.96 o
   4   5  16       13.12      -13.73     32.84 o
   5   5  16        8.99       10.59     37.09 o
  -4   6  16       19.01       10.92     41.03 o
  -3   6  16       73.14       91.03     73.75 o
  -2   6  16       18.46       32.07     26.34 o
  -1   6  16       32.59       10.68     24.27 o
   0   6  16      117.52       78.74     30.06 o
   1   6  16       31.67       14.99     25.39 o
   2   6  16       18.02        4.92     30.35 o
   3   6  16       71.30       47.59     32.78 o
   4   6  16       18.03       41.18     34.33 o
  -4   7  16       23.14       -1.13     44.71 o
  -3   7  16        5.29       18.75     29.90 o
  -2   7  16       28.85       50.92     33.89 o
  -1   7  16      227.99      245.59     38.90 o
   0   7  16       49.63       44.45     26.39 o
   1   7  16      226.53      269.26     37.23 o
   2   7  16       26.44       87.25     36.06 o
   3   7  16        5.38        0.29     33.01 o
   4   7  16       23.12       16.01     37.48 o
  -4   8  16       17.62      -18.32     45.59 o
  -3   8  16       26.54       12.96     45.62 o
  -2   8  16       33.28       16.81     27.67 o
  -1   8  16      130.62      164.79     49.89 o
   0   8  16        0.63       23.97     24.93 o
   1   8  16      134.09       86.46     41.88 o
   2   8  16       33.87       48.16     35.92 o
   3   8  16       27.04       10.23     33.64 o
   4   8  16       16.63       14.74     40.77 o
  -4   9  16        0.44        8.02     48.57 o
  -3   9  16       63.21       81.64     36.05 o
  -2   9  16       21.31       21.78     29.07 o
  -1   9  16       30.50       12.02     28.16 o
   0   9  16       39.37       34.92     28.89 o
   1   9  16       30.31       20.36     36.93 o
   2   9  16       20.58       22.11     34.93 o
   3   9  16       64.25       43.61     40.70 o
   4   9  16        0.41      -16.01     44.13 o
  -3  10  16       58.52       76.94     36.47 o
  -2  10  16       86.34       88.88     35.02 o
  -1  10  16       30.52       47.99     29.61 o
   0  10  16       37.84       64.04     41.75 o
   1  10  16       29.68       14.12     39.64 o
   3  10  16       58.63       69.99     50.06 o
  -3  11  16       14.77       21.53     34.88 o
  -2  11  16        0.35      -10.68     42.64 o
  -1  11  16        5.60       45.26     42.33 o
   2  11  16        0.36        7.44     38.01 o
  -3  12  16       27.91       -9.53     54.50 o
  -2  12  16        6.44      -57.31     42.42 o
  -1  12  16       34.85      -12.22     44.88 o
   1  12  16       35.78       45.42     51.25 o
   2  12  16        6.37       85.44     35.11 o
   3  12  16       28.25       58.54     45.17 o
  -2  13  16        2.55       -7.32     45.74 o
   0  13  16       15.53       42.58     32.30 o
   1  13  16       12.00       18.63     32.92 o
   2  13  16        2.45       56.24     39.49 o
   0  14  16        4.25       -7.34     33.42 o
   1  14  16        3.73       -9.57     34.82 o
   1   0  17       78.42       96.37     29.70 o
   2   0  17        2.80      -12.61     22.24 o
   3   0  17       20.47       27.30     35.51 o
   4   0  17       79.18       93.91     42.86 o
   5   0  17       11.57       70.78     49.36 o
  -5   1  17       36.91       -3.17     42.69 o
  -4   1  17       23.25       14.89     40.84 o
  -3   1  17       89.73      113.03     43.20 o
  -2   1  17       26.68       60.16     28.56 o
  -1   1  17       78.21       88.43     28.20 o
   0   1  17        0.12       27.70     24.00 o
   1   1  17       75.23       74.48     27.61 o
   2   1  17       26.91       49.79     25.93 o
   3   1  17       89.46       97.16     39.79 o
   4   1  17       23.04        0.26     36.25 o
   5   1  17       37.55      113.26     51.02 o
  -5   2  17       14.23       37.53     49.27 o
  -4   2  17      121.50       67.58     44.31 o
  -3   2  17      156.79      182.84     37.45 o
  -2   2  17        4.21      -10.44     23.40 o
  -1   2  17       29.28       85.14     28.28 o
   0   2  17      178.47      233.86     72.37 o
   1   2  17       29.35       44.17     25.54 o
   2   2  17        3.90      -17.68     29.10 o
   3   2  17      156.44      139.87     43.59 o
   4   2  17      124.14      158.18     46.71 o
   5   2  17       13.99       21.85     42.69 o
  -5   3  17       34.52      114.91     54.00 o
  -4   3  17       12.13       72.82     46.94 o
  -3   3  17       37.65       21.98     28.91 o
  -2   3  17       20.30       -5.98     23.62 o
  -1   3  17       48.88       65.97     69.81 o
   0   3  17       25.62       41.36     26.06 o
   1   3  17       50.46       49.67     49.09 o
   2   3  17       22.54       26.85     25.21 o
   3   3  17       36.77        5.11     32.51 o
   4   3  17       11.93       43.05     38.37 o
   5   3  17       34.51       47.01     45.76 o
  -4   4  17      129.57      173.05     55.74 o
  -3   4  17        5.67      -20.20     28.03 o
  -2   4  17       69.96       75.98     31.26 o
  -1   4  17       45.58       32.95     25.19 o
   0   4  17        8.77        2.27     26.19 o
   1   4  17       44.52       24.03     24.28 o
   2   4  17       66.97       39.40     33.78 o
   3   4  17        5.29        9.24     33.66 o
   4   4  17      130.02      148.43     45.68 o
  -4   5  17       90.53       59.55     46.80 o
  -3   5  17       13.70       36.60     34.81 o
  -2   5  17       73.01       94.69     32.60 o
  -1   5  17      107.64      132.57     44.27 o
   0   5  17        7.36       -4.34     30.67 o
   1   5  17      109.11      108.19     29.54 o
   2   5  17       72.78      105.32     39.67 o
   3   5  17       12.97       53.06     34.09 o
   4   5  17       89.57       75.35     41.93 o
  -4   6  17      116.18       60.03     50.29 o
  -3   6  17        3.13       19.38     30.58 o
  -2   6  17       19.49        8.39     28.26 o
  -1   6  17       36.32       -5.46     26.17 o
   0   6  17       91.60       98.40     30.93 o
   1   6  17       36.41       14.13     25.74 o
   2   6  17       17.96       25.02     32.89 o
   3   6  17        3.33       12.41     35.08 o
   4   6  17      115.10      109.94     46.47 o
  -4   7  17       19.09       -6.46     47.61 o
  -3   7  17       16.46       15.57     30.61 o
  -2   7  17       51.06       44.48     29.23 o
  -1   7  17       80.85       38.88     29.67 o
   0   7  17        0.41      -14.70     21.75 o
   1   7  17       81.08       85.58     42.53 o
   2   7  17       51.72       70.90     39.98 o
   3   7  17       15.74       14.53     37.98 o
   4   7  17       18.91       39.78     44.83 o
  -4   8  17       23.19      137.21     59.18 o
  -3   8  17       22.46       40.34     33.14 o
  -2   8  17        0.72       22.37     29.37 o
  -1   8  17       39.55       24.27     27.95 o
   0   8  17        1.66      -15.85     45.75 o
   1   8  17       38.57       68.91     40.67 o
   2   8  17        0.54      -12.20     34.36 o
   3   8  17       23.28        3.27     40.50 o
   4   8  17       22.53      -39.30     39.76 o
  -3   9  17       18.33       33.82     41.34 o
  -2   9  17       22.92       39.56     30.68 o
  -1   9  17       98.33      153.38     50.40 o
   0   9  17        5.09       44.39     40.69 o
   1   9  17       98.94       71.80     46.51 o
   2   9  17       22.79       -0.05     40.98 o
   3   9  17       17.89       88.31     47.85 o
  -3  10  17       50.34      120.38     41.87 o
  -2  10  17        2.04      -17.17     30.07 o
  -1  10  17        5.60        5.98     38.41 o
   0  10  17       35.13       32.37     41.35 o
   1  10  17        6.11        1.92     39.16 o
   2  10  17        2.20       21.54     42.74 o
   3  10  17       50.46      136.00     60.92 o
  -3  11  17       31.48       41.83     54.29 o
  -2  11  17       10.94        3.70     43.50 o
  -1  11  17       13.82       60.46     49.39 o
   0  11  17       23.01        1.56     43.05 o
   1  11  17       13.86       36.64     44.20 o
   2  11  17       11.71       29.87     47.35 o
   3  11  17       31.48       32.65     62.76 o
  -2  12  17       15.53        1.08     46.77 o
  -1  12  17        2.10      -17.07     40.38 o
   0  12  17        3.66        4.06     43.38 o
  -1  13  17       25.80      -13.01     46.70 o
   0   0  18      156.69      122.13     46.83 o
   1   0  18      178.16      189.16     40.21 o
   2   0  18      268.64      242.21     39.89 o
   3   0  18        6.52       33.56     37.79 o
   4   0  18        4.55      -28.67     36.90 o
  -4   1  18        2.87       79.11     46.98 o
  -3   1  18        9.27      -37.86     31.81 o
  -2   1  18       10.08       25.54     40.17 o
  -1   1  18       92.57      135.23     33.22 o
   0   1  18       39.93       97.38     30.41 o
   1   1  18       92.70       99.85     31.99 o
   2   1  18       10.83       -1.30     32.24 o
   3   1  18        8.74        7.30     35.75 o
   4   1  18        2.78      -25.07     39.25 o
  -4   2  18        5.90       49.77     45.40 o
  -3   2  18        9.95       14.14     42.11 o
  -2   2  18      110.24       75.42     31.53 o
  -1   2  18        6.11       17.35     25.58 o
   0   2  18      232.31      285.33     40.39 o
   1   2  18        5.90       35.73     26.66 o
   2   2  18      111.48       88.41     37.68 o
   3   2  18       10.36       28.71     35.51 o
   4   2  18        5.94      -13.01     36.33 o
  -4   3  18       26.02       42.71     49.05 o
  -3   3  18       55.87       79.57     46.89 o
  -2   3  18       47.41       56.96     57.22 o
  -1   3  18       19.66       40.68     27.41 o
   0   3  18      141.20      187.59     68.29 o
   1   3  18       20.17       42.17     26.22 o
   2   3  18       47.72        7.83     24.72 o
   3   3  18       55.82       37.46     38.61 o
   4   3  18       26.25        2.16     40.43 o
  -4   4  18       16.26       56.21     49.17 o
  -3   4  18       24.42       62.83     44.08 o
  -2   4  18       12.83       26.59     28.81 o
  -1   4  18       26.54       39.10     44.74 o
   0   4  18       61.36       59.34     27.20 o
   1   4  18       27.68       45.15     27.23 o
   2   4  18       11.33       38.22     36.18 o
   3   4  18       24.73      -11.43     37.65 o
   4   4  18       15.97        7.47     40.10 o
  -4   5  18       18.65       -5.52     46.46 o
  -3   5  18       84.96       82.25     49.50 o
  -2   5  18       10.60        3.62     26.95 o
  -1   5  18       98.41      108.09     34.25 o
   0   5  18      113.26      140.90     33.94 o
   1   5  18       98.65       70.89     38.00 o
   2   5  18       10.34       17.38     36.16 o
   3   5  18       85.01      123.26     44.26 o
   4   5  18       19.29       29.60     41.73 o
  -4   6  18       10.39       36.57     52.36 o
  -3   6  18       28.84       40.39     33.69 o
  -2   6  18       15.46       20.96     29.48 o
  -1   6  18       66.33       34.49     46.66 o
   0   6  18        0.03       10.30     28.29 o
   1   6  18       67.08       42.00     29.48 o
   2   6  18       14.04       -6.10     34.19 o
   3   6  18       29.16       22.76     37.96 o
   4   6  18       10.39        6.10     41.68 o
  -3   7  18      109.78       89.26     56.74 o
  -2   7  18       10.82      -20.70     29.52 o
  -1   7  18       25.34       -8.01     26.68 o
   0   7  18       65.97       58.19     29.52 o
   1   7  18       24.64      -10.90     38.44 o
   2   7  18        9.94       -9.58     38.41 o
   3   7  18      109.54      138.05     50.07 o
   4   7  18        5.13       31.02     50.42 o
  -3   8  18        9.55       47.18     36.52 o
  -2   8  18        9.67       33.13     31.85 o
  -1   8  18       45.64       67.53     37.48 o
   0   8  18       13.55       21.87     39.04 o
   1   8  18       46.87       55.37     43.53 o
   2   8  18       10.26       53.66     42.59 o
   3   8  18        9.37      -22.50     42.88 o
  -3   9  18       42.87       60.67     54.60 o
  -2   9  18        2.31       19.14     31.86 o
  -1   9  18       14.26        5.47     30.34 o
   0   9  18        1.62       31.50     42.04 o
   1   9  18       13.81       20.29     40.53 o
   2   9  18        2.22       57.79     43.29 o
   3   9  18       42.43       98.80     58.49 o
  -2  10  18       17.54      -10.56     42.11 o
  -1  10  18       68.60       96.07     53.31 o
   0  10  18       20.45       -3.39     42.47 o
   1  10  18       67.25       48.98     51.53 o
   2  10  18       18.13      -26.46     45.33 o
  -2  11  18       13.47      -39.71     45.28 o
  -1  11  18       10.29        5.14     44.42 o
   0  11  18        0.72       72.29     49.94 o
   1  11  18       10.62       78.61     52.27 o
   2  11  18       13.22      -21.22     49.03 o
  -1  12  18        8.46       -8.52     48.07 o
   0  12  18       53.48       51.00     53.50 o
   1  12  18        7.80       27.80     52.68 o
   1   0  19      230.26      297.47     42.94 o
   2   0  19        2.63       -4.58     26.41 o
   3   0  19       13.90       52.63     40.17 o
   4   0  19        8.10      -17.45     41.87 o
  -4   1  19       17.10       81.20     48.76 o
  -3   1  19        1.36      -10.06     38.97 o
  -2   1  19       87.72      110.94     34.84 o
  -1   1  19       36.21       36.50     28.26 o
   0   1  19        9.17       31.16     28.66 o
   1   1  19       37.14       35.17     28.18 o
   2   1  19       87.39      115.69     33.76 o
   3   1  19        1.30       21.73     38.70 o
   4   1  19       16.71      -35.08     41.01 o
  -4   2  19       42.77       53.64     46.08 o
  -3   2  19        5.73       -4.25     39.40 o
  -2   2  19       55.92       40.61     30.96 o
  -1   2  19      155.11      156.32     55.90 o
   0   2  19       25.41       -8.21     23.35 o
   1   2  19      157.24      158.58     36.90 o
   2   2  19       54.74       58.44     38.30 o
   3   2  19        5.76        3.84     37.96 o
   4   2  19       42.85       31.53     45.93 o
  -4   3  19       21.06       91.64     51.33 o
  -3   3  19        7.16       68.74     47.39 o
  -2   3  19       45.41       42.12     30.31 o
  -1   3  19       92.15      132.47     50.98 o
   0   3  19        0.43       18.89     28.20 o
   1   3  19       92.13       99.05     33.22 o
   2   3  19       45.08       74.48     44.30 o
   3   3  19        6.85       -5.59     38.61 o
   4   3  19       21.57       10.52     42.57 o
  -4   4  19       16.01       30.35     46.24 o
  -3   4  19       12.56       35.13     45.83 o
  -2   4  19       30.09        1.50     27.26 o
  -1   4  19       14.12       45.90     28.43 o
   0   4  19        5.64       -9.01     26.90 o
   1   4  19       14.10      -19.65     24.80 o
   2   4  19       28.86        5.14     35.94 o
   3   4  19       11.97       61.03     42.23 o
   4   4  19       15.68       57.93     46.75 o
  -3   5  19       11.95       -2.30     42.83 o
  -2   5  19       65.08       95.94     33.59 o
  -1   5  19        0.58       25.24     28.29 o
   0   5  19        0.20        2.39     26.43 o
   1   5  19        0.50      -14.40     26.57 o
   2   5  19       65.01       96.36     42.86 o
   3   5  19       12.60       58.25     43.84 o
  -3   6  19        1.13       22.42     47.68 o
  -2   6  19       10.05       37.91     33.28 o
  -1   6  19       34.72       34.02     38.78 o
   0   6  19       21.77       11.61     28.06 o
   1   6  19       36.62       59.35     42.88 o
   2   6  19       10.07       19.59     39.98 o
   3   6  19        1.32       65.95     44.34 o
  -3   7  19        1.19       -2.47     42.59 o
  -2   7  19       32.06       38.18     33.93 o
  -1   7  19       23.37       45.15     35.63 o
   0   7  19       21.08       42.40     39.41 o
   1   7  19       23.41       10.23     42.23 o
   2   7  19       32.02       59.88     45.28 o
   3   7  19        1.26       32.70     43.58 o
  -3   8  19       20.33       67.80     49.46 o
  -2   8  19       14.72       23.72     33.77 o
  -1   8  19       30.06       34.56     30.58 o
   0   8  19       68.84      136.82     52.30 o
   1   8  19       31.08       48.28     46.03 o
   2   8  19       15.03       68.07     47.20 o
   3   8  19       20.42       18.25     51.33 o
  -2   9  19       30.00        5.87     37.58 o
  -1   9  19       67.47       64.35     49.97 o
   0   9  19       32.33      134.12     52.41 o
   1   9  19       66.80       27.23     44.25 o
   2   9  19       30.17        4.71     47.23 o
  -2  10  19       34.30       38.30     52.37 o
  -1  10  19       11.16       76.30     50.47 o
   0  10  19       44.08       42.47     49.97 o
   1  10  19       11.25       -9.24     49.36 o
   2  10  19       33.84       91.00     58.82 o
  -1  11  19        8.68      -17.36     44.82 o
   0  11  19        0.04      -64.32     42.18 o
   1  11  19        9.00       52.53     53.40 o
   0   0  20       62.42       57.12     41.92 o
   1   0  20       15.10       75.91     47.99 o
   2   0  20        2.44       20.24     37.30 o
   3   0  20        3.86       25.95     41.27 o
  -3   1  20        0.90       23.26     42.38 o
  -2   1  20       27.09       48.97     32.15 o
  -1   1  20       25.34      -38.29     36.40 o
   0   1  20       70.09      130.12     88.23 o
   1   1  20       25.16       18.15     53.67 o
   2   1  20       28.04      -28.45     36.47 o
   3   1  20        0.92       -9.75     38.73 o
  -3   2  20       30.69       56.93     50.81 o
  -2   2  20        9.36       31.17     29.37 o
  -1   2  20       34.06       61.25     33.76 o
   0   2  20        5.44      -16.62     26.02 o
   1   2  20       33.41       51.19     32.16 o
   2   2  20        9.23       17.09     41.18 o
   3   2  20       31.89       26.96     43.82 o
  -3   3  20        0.86       54.93     46.38 o
  -2   3  20        2.14       20.98     31.15 o
  -1   3  20       16.84       -3.36     27.43 o
   0   3  20      198.15      191.45     39.80 o
   1   3  20       15.99       11.04     28.43 o
   2   3  20        2.16       35.53     40.29 o
   3   3  20        0.91       27.30     45.18 o
  -3   4  20       28.52      151.12     58.94 o
  -2   4  20        4.35       41.67     33.40 o
  -1   4  20        2.97       62.92     31.89 o
   0   4  20        6.66      -10.21     26.53 o
   1   4  20        3.02       -2.32     27.05 o
   2   4  20        4.17      -18.75     35.32 o
   3   4  20       28.92       62.31     45.23 o
  -3   5  20       15.52       40.36     52.15 o
  -2   5  20       11.25        4.71     31.44 o
  -1   5  20       31.01       43.22     32.41 o
   0   5  20       88.11      123.79     63.03 o
   1   5  20       29.89       -3.82     37.58 o
   2   5  20       11.39       10.52     42.86 o
   3   5  20       15.21      -33.32     42.59 o
  -3   6  20       11.56       31.88     49.31 o
  -2   6  20        5.38       20.93     34.10 o
  -1   6  20       20.17       62.68     34.63 o
   0   6  20        4.68       15.35     31.54 o
   1   6  20       20.50       20.48     41.06 o
   2   6  20        5.46        9.03     42.21 o
   3   6  20       11.75       60.62     50.83 o
  -2   7  20        7.11       23.57     34.93 o
  -1   7  20       13.84       40.22     38.05 o
   0   7  20       72.08      141.50     54.19 o
   1   7  20       13.49      -18.54     37.84 o
   2   7  20        6.65       17.45     45.86 o
  -2   8  20       16.38       22.79     35.03 o
  -1   8  20       17.40       12.56     47.92 o
   0   8  20       23.91       29.29     47.35 o
   1   8  20       17.81       17.24     44.99 o
   2   8  20       15.87       26.34     51.88 o
  -1   9  20        7.32       13.83     48.55 o
   0   9  20       64.64      -32.61     47.28 o
   1   9  20        7.73        5.38     49.79 o
   0  10  20        0.31       68.04     57.88 o
   1   0  21       25.67       29.65     32.23 o
   2   0  21        0.83        3.22     42.42 o
   3   0  21       12.51       35.05     42.81 o
  -3   1  21       17.45      -15.89     41.22 o
  -2   1  21       12.98       60.29     34.84 o
  -1   1  21       32.95       64.03     34.18 o
   0   1  21       41.65       57.13     39.67 o
   1   1  21       33.79       27.07     32.49 o
   2   1  21       12.32       -0.38     41.18 o
   3   1  21       17.45       30.20     45.98 o
  -3   2  21       21.45       87.78     52.96 o
  -2   2  21       21.64      -29.89     29.14 o
  -1   2  21        9.35       18.06     31.78 o
   0   2  21        4.50       12.60     29.44 o
   1   2  21       10.08        3.35     29.75 o
   2   2  21       22.99       18.82     43.60 o
   3   2  21       21.24      -31.57     46.39 o
  -3   3  21       24.00       56.21     51.26 o
  -2   3  21       25.16       20.16     32.73 o
  -1   3  21       21.60       20.83     29.74 o
   0   3  21       28.88       53.83     34.10 o
   1   3  21       22.04       49.62     33.54 o
   2   3  21       25.04      119.95     51.14 o
   3   3  21       24.48       66.53     53.85 o
  -2   4  21        7.51       -2.97     31.80 o
  -1   4  21        2.66       -2.05     38.22 o
   0   4  21       10.47       28.75     40.77 o
   1   4  21        2.28       88.11     45.81 o
   2   4  21        8.09       -7.42     44.56 o
  -2   5  21       23.06       33.44     35.04 o
  -1   5  21       20.01        1.93     30.54 o
   0   5  21       23.19       -5.86     29.08 o
   1   5  21       20.12      -27.61     39.98 o
   2   5  21       22.67       35.94     49.39 o
  -2   6  21       13.60       32.59     43.54 o
  -1   6  21        7.11       13.16     32.88 o
   0   6  21        7.54       37.17     48.81 o
   1   6  21        7.15      -25.26     41.75 o
   2   6  21       14.08      -53.95     44.27 o
  -1   7  21        0.53       32.02     52.04 o
   0   7  21       54.83       16.52     47.23 o
   1   7  21        0.41        8.07     47.54 o
  -1   8  21        2.21      -26.46     48.40 o
   0   8  21        1.22       21.82     47.34 o
   1   8  21        2.38      -34.36     44.54 o
   0   0  22      190.88      164.98     59.76 o
   1   0  22        0.02       -1.15     31.50 o
   2   0  22       29.56       45.95     51.12 o
  -2   1  22       11.06      110.51     55.44 o
  -1   1  22        0.11      -11.96     40.78 o
   0   1  22        3.17       -4.63     30.97 o
   1   1  22        0.11      -28.81     27.92 o
   2   1  22       11.14        0.24     44.87 o
  -2   2  22        9.85       40.94     47.56 o
  -1   2  22       16.08       18.39     46.51 o
   0   2  22       45.50       42.14     43.64 o
   1   2  22       15.53       57.51     47.13 o
   2   2  22        9.79       -3.72     44.56 o
  -2   3  22        7.65       49.63     51.40 o
  -1   3  22       10.15      -16.98     38.40 o
   0   3  22        5.45       25.53     33.92 o
   1   3  22       10.65        6.43     41.27 o
   2   3  22        7.53       10.04     45.40 o
  -1   4  22        1.82       -0.54     36.42 o
   0   4  22       10.73       12.86     32.80 o
   1   4  22        1.95      -80.67     40.33 o
  -1   5  22       16.24        7.88     34.97 o
   0   5  22        9.52       83.14     52.72 o
   1   5  22       16.47        2.42     44.73 o
  -1   6  22       19.75       63.00     38.41 o
   0   6  22       16.13       -0.86     47.63 o
   1   6  22       20.14       42.95     47.39 o
   1   0  23       48.25       37.63     55.36 o
  -1   1  23        3.18       42.99     38.73 o
   0   1  23        0.70      -30.00     60.95 o
   1   1  23        3.67       61.82     51.71 o
   0   2  23        0.04       33.87     36.05 o
   0   3  23        0.90      -25.05     31.40 o
 
